# Supplementary material for: Modulating phosphatase DUSP22 with BML-260 ameliorates skeletal muscle wasting via Akt independent JNK-FOXO3a repression
Source: EMBO Mol Med. 2025 Apr 22;17(6):1259–88. doi: 10.1038/s44321-025-00234-2 (PMC12162873; doi:10.1038/s44321-025-00234-2)
Supplement: Supplementary file 3 — Source data Fig. 1 [file 44321_2025_234_MOESM3_ESM.zip]

Archive with 35 entries (35 files):
- Figure 1E/Con OE/dmso_Image001_ch00.tif
- Figure 1E/Con OE/dmso_Image002_ch00.tif
- Figure 1E/Con OE/dmso_Image003_ch00.tif
- Figure 1E/Con OE/dmso_Image004_ch00.tif
- Figure 1E/Con OE/dmso_Image005_ch00.tif
- Figure 1E/Con OE/dmso_Image006_ch00.tif
- Figure 1E/Con OE/dmso_Image007_ch00.tif
- Figure 1E/Con OE/dmso_Image008_ch00.tif
- Figure 1E/Con OE/dmso_Image009_ch00.tif
- Figure 1E/Con OE/dmso_Image010_ch00.tif
- Figure 1E/Con OE/dmso_Image011_ch00.tif
- Figure 1E/Con OE/dmso_Image012_ch00.tif
- Figure 1E/DUSP22 OE/dmso_Image013_ch00.tif
- Figure 1E/DUSP22 OE/dmso_Image014_ch00.tif
- Figure 1E/DUSP22 OE/dmso_Image015_ch00.tif
- Figure 1E/DUSP22 OE/dmso_Image016_ch00.tif
- Figure 1E/DUSP22 OE/dmso_Image017_ch00.tif
- Figure 1E/DUSP22 OE/dmso_Image018_ch00.tif
- Figure 1E/DUSP22 OE/dmso_Image019_ch00.tif
- Figure 1E/DUSP22 OE/dmso_Image020_ch00.tif
- Figure 1E/DUSP22 OE/dmso_Image021_ch00.tif
- Figure 1E/DUSP22 OE/dmso_Image022_ch00.tif
- Figure 1E/DUSP22 OE/dmso_Image023_ch00.tif
- Figure 1E/DUSP22 OE/dmso_Image024_ch00.tif
- Figure 1A.xlsx
- Figure 1B.xlsx
- Figure 1C.xlsx
- Figure 1D.xlsx
- Figure 1F.xlsx
- Figure 1G.xlsx
- Figure 1H.xlsx
- Figure 1I.xlsx
- Figure 1J.xlsx
- Figure 1K.xlsx
- Figure 1L.xlsx
