# Supplementary material for: Modulating phosphatase DUSP22 with BML-260 ameliorates skeletal muscle wasting via Akt independent JNK-FOXO3a repression
Source: EMBO Mol Med. 2025 Apr 22;17(6):1259–88. doi: 10.1038/s44321-025-00234-2 (PMC12162873; doi:10.1038/s44321-025-00234-2)
Supplement: Supplementary file 3 — Source data Fig. 1 [file 44321_2025_234_MOESM3_ESM.zip › Figure 1A.xlsx]

## Sheet: Figure A
		TPM
		Normal	Sarcopenia
		5.019	6.847
		5.084	5.622
		4.693	4.709
		4.893	6.301
		4.417	5.454
		4.716	5.641
		4.704	6.143
		5.667	5.881
		4.658	4.788
		5.42	6.052
		5.144	6.576
		5.221	5.03
		6.14	5.831
		4.635	5.329
		4.557	5.682
			5.113
			5.656
			5.544
		4.99787	5.67772
		1	0.000906154
