# Supplementary material for: Modulating phosphatase DUSP22 with BML-260 ameliorates skeletal muscle wasting via Akt independent JNK-FOXO3a repression
Source: EMBO Mol Med. 2025 Apr 22;17(6):1259–88. doi: 10.1038/s44321-025-00234-2 (PMC12162873; doi:10.1038/s44321-025-00234-2)
Supplement: Supplementary file 3 — Source data Fig. 1 [file 44321_2025_234_MOESM3_ESM.zip › Figure 1B.xlsx]

## Sheet: Figure B
F
									TPM
									Control 1	Control 2	Control 3	Dex 1	Dex 2	Dex 3
								DUSP22	11.8032	13.4649	12.2364	25.7965	17.3247	20.9604
									Control 4	Control 5	Control 6	Dex 4	Dex 5	Dex 6
								DUSP22	15.2665	11.1425	13.9888	20.6804	15.7123	15.7246
									Control 7	Control 8	Control 9	Dex 7	Dex 8	Dex 9
								DUSP22	10.6237	13.2669	9.46426	18.5715	15.8769	15.1133
