# Supplementary material for: Modulating phosphatase DUSP22 with BML-260 ameliorates skeletal muscle wasting via Akt independent JNK-FOXO3a repression
Source: EMBO Mol Med. 2025 Apr 22;17(6):1259–88. doi: 10.1038/s44321-025-00234-2 (PMC12162873; doi:10.1038/s44321-025-00234-2)
Supplement: Supplementary file 3 — Source data Fig. 1 [file 44321_2025_234_MOESM3_ESM.zip › Figure 1C.xlsx]

## Sheet: Figure C
				C2C12				Mouse TA muscle(Dex)				Mouse TA muscle(Aged)				Mouse TA muscle(Immobilization
					Vehicle	Dex		Vehicle	Dex			Young	Aged			Sham	IMM
					1.17781	2.07624		1.23366	1.78888			0.779686	2.1755			0.982771	1.91081
					1.22357	2.04451		0.841987	1.32757			1.06973	2.44566			0.918032	1.35936
					0.945852	1.69945		0.901373	1.03183			1.56295	0.864972			1.0992	1.85836
					0.858937	1.75054		1.02298	2.46983			0.587638	1.96412		Average	1	1.70951
					0.793827	1.76244	Average	1	1.65453			0.65943	1.57256
				Average	1	1.86664						1.23363	1.30199
												0.524628	0.78369
												1.32313	1.33069
												1.25918	1.33026
											Average	1	1.52994
