# Supplementary material for: Modulating phosphatase DUSP22 with BML-260 ameliorates skeletal muscle wasting via Akt independent JNK-FOXO3a repression
Source: EMBO Mol Med. 2025 Apr 22;17(6):1259–88. doi: 10.1038/s44321-025-00234-2 (PMC12162873; doi:10.1038/s44321-025-00234-2)
Supplement: Supplementary file 3 — Source data Fig. 1 [file 44321_2025_234_MOESM3_ESM.zip › Figure 1F.xlsx]

## Sheet: Figure F
		Fusion index		Fusion index	Con 1	Con 2	Con 3	Con 4	Con 5	Con 6	DUSP22 OE 1	DUSP22 OE 2	DUSP22 OE 3	DUSP22 OE 4	DUSP22 OE 5	DUSP22 OE 6
				5<	1	1	1	0	0	0	6	5	5	6	6	4
				5<20	22	26	26	12	15	32	5	3	2	0	1	2
				20<30	7	3	3	7	5	4	0	0	0	0	0	0
				30<40	1	1	1	4	1	1	0	0	0	0	0	0
				>40	1	2	0	0	1	0	0	0	0	0	0	0
					32	33	31	23	22	37	11	8	7	6	7	6
								Fusion index	Con	DUSP22 OE
								5<	0.0156352	0.190335
								5<20	0.730418	0.0685306
								20<30	0.17436	0
								30<40	0.056701	0
								>40	0.0228851	0
