# Supplementary material for: Modulating phosphatase DUSP22 with BML-260 ameliorates skeletal muscle wasting via Akt independent JNK-FOXO3a repression
Source: EMBO Mol Med. 2025 Apr 22;17(6):1259–88. doi: 10.1038/s44321-025-00234-2 (PMC12162873; doi:10.1038/s44321-025-00234-2)
Supplement: Supplementary file 3 — Source data Fig. 1 [file 44321_2025_234_MOESM3_ESM.zip › Figure 1G.xlsx]

## Sheet: Figrue G
			Differentiation index			Con 1	Con 2	Con 3	Con 4	Con 5	Con 6	DUSP22 OE 1	DUSP22 OE 2	DUSP22 OE 3	DUSP22 OE 4	DUSP22 OE 5	DUSP22 OE 6
						0.44	0.438398	0.351928	0.382734	0.314056	0.367883	0.0475847	0.0340278	0.0207756	0.0136147	0.0180361	0.0209895
