# Supplementary material for: Modulating phosphatase DUSP22 with BML-260 ameliorates skeletal muscle wasting via Akt independent JNK-FOXO3a repression
Source: EMBO Mol Med. 2025 Apr 22;17(6):1259–88. doi: 10.1038/s44321-025-00234-2 (PMC12162873; doi:10.1038/s44321-025-00234-2)
Supplement: Supplementary file 3 — Source data Fig. 1 [file 44321_2025_234_MOESM3_ESM.zip › Figure 1H.xlsx]

## Sheet: Figrue H
						CRISPR CON OE 1	CRISPR CON OE 2	CRISPR CON OE 3	CRISPR CON OE 4			CRISPR DUSP22 OE 1	CRISPR DUSP22 OE 2	CRISPR DUSP22 OE 3	CRISPR DUSP22 OE 4
					PGC-1α	0.965736	1.03174	0.953853	1.08303			0.484529	0.50721	0.521846	0.590934
					UCP-3	0.881592	1.23008	1.05129	1.10909			2.15473	2.14542	2.52819	2.40193
					Acly	1.01042	0.940543	0.998733	1.13191			0.91998	1.04337	1.16044	1.14849
