# Supplementary material for: Modulating phosphatase DUSP22 with BML-260 ameliorates skeletal muscle wasting via Akt independent JNK-FOXO3a repression
Source: EMBO Mol Med. 2025 Apr 22;17(6):1259–88. doi: 10.1038/s44321-025-00234-2 (PMC12162873; doi:10.1038/s44321-025-00234-2)
Supplement: Supplementary file 3 — Source data Fig. 1 [file 44321_2025_234_MOESM3_ESM.zip › Figure 1I.xlsx]

## Sheet: Figure I
							CRISPR CON OE 1	CRISPR CON OE 2	CRISPR CON OE 3	CRISPR CON OE 4			CRISPR DUSP22 OE 1	CRISPR DUSP22 OE 2	CRISPR DUSP22 OE 3	CRISPR DUSP22 OE 4
						LC-3B	1.05715	1.02993	1.05542	0.857508			2.88842	2.458	1.18689	2.44943
						Ctsl	1.00305	0.972837	0.987811	1.03631			1.6906	1.64207	1.97121	1.75476
