# Supplementary material for: Modulating phosphatase DUSP22 with BML-260 ameliorates skeletal muscle wasting via Akt independent JNK-FOXO3a repression
Source: EMBO Mol Med. 2025 Apr 22;17(6):1259–88. doi: 10.1038/s44321-025-00234-2 (PMC12162873; doi:10.1038/s44321-025-00234-2)
Supplement: Supplementary file 3 — Source data Fig. 1 [file 44321_2025_234_MOESM3_ESM.zip › Figure 1J.xlsx]

## Sheet: Figure J
								CRISPR CON OE 1	CRISPR CON OE 2	CRISPR CON OE 3	CRISPR CON OE 4			CRISPR DUSP22 OE 1	CRISPR DUSP22 OE 2	CRISPR DUSP22 OE 3	CRISPR DUSP22 OE 4
							Psmd11	1.0741	0.964382	1.0381	1.01109			1.06311	1.2076	1.10228	1.01055
							UBR2	0.989743	1.01426	0.989727	0.995331			1.34429	1.2894	1.09819	1.29579
