# Supplementary material for: Modulating phosphatase DUSP22 with BML-260 ameliorates skeletal muscle wasting via Akt independent JNK-FOXO3a repression
Source: EMBO Mol Med. 2025 Apr 22;17(6):1259–88. doi: 10.1038/s44321-025-00234-2 (PMC12162873; doi:10.1038/s44321-025-00234-2)
Supplement: Supplementary file 3 — Source data Fig. 1 [file 44321_2025_234_MOESM3_ESM.zip › Figure 1K.xlsx]

## Sheet: Figure K
								CRISPR CON OE 1	CRISPR CON OE 2	CRISPR CON OE 3	CRISPR CON OE 4			CRISPR DUSP22 OE 1	CRISPR DUSP22 OE 2	CRISPR DUSP22 OE 3	CRISPR DUSP22 OE 4
							MYH7	0.954865	1.03511	0.948957	1.06106			0.486045	0.466122	0.520087	0.555247
							MYH1	1.00199	1.05004	1.00034	0.947116			0.846176	0.580931	0.771276	0.362661
