# Supplementary material for: Modulating phosphatase DUSP22 with BML-260 ameliorates skeletal muscle wasting via Akt independent JNK-FOXO3a repression
Source: EMBO Mol Med. 2025 Apr 22;17(6):1259–88. doi: 10.1038/s44321-025-00234-2 (PMC12162873; doi:10.1038/s44321-025-00234-2)
Supplement: Supplementary file 3 — Source data Fig. 1 [file 44321_2025_234_MOESM3_ESM.zip › Figure 1L.xlsx]

## Sheet: Figure L
							CRISPR CON OE 1	CRISPR CON OE 2	CRISPR CON OE 3	CRISPR CON OE 4	CRISPR DUSP22 OE 1	CRISPR DUSP22 OE 2	CRISPR DUSP22 OE 3	CRISPR DUSP22 OE 4
						MuRF-1	0.959314	0.95789	1.04528	1.03751	1.59832	1.83882	1.65383	1.29985
						Atrogin-1	1.02227	1.14776	1.02981	0.800155	3.24238	2.53945	2.40736	2.04264
						FOXO3a	1.12538	0.818358	1.05269	1.00358	1.67434	1.55898	1.54883	1.84232
						p62	0.993648	1.05734	0.960479	0.988528	3.49427	3.81386	3.66155	3.44726
						TGIF	0.886982	0.968337	1.08316	1.06153	1.80918	2.21637	2.40866	2.22063
						ATF4	0.918892	0.842464	1.17343	1.06521	0.86167	0.839401	0.975059	1.01306
						Bnip3	0.761953	0.975044	1.21345	1.04955	0.965815	1.41731	1.38394	1.39743
						Gadd45a	0.840733	0.920125	1.18433	1.05482	3.67127	4.33664	4.50385	4.01219
						SMART	0.989584	1.00214	1.04479	0.963485	1.82075	1.96049	2.59281	2.4348
						MUSA1	0.887845	0.763441	1.20951	1.1392	0.936428	1.15762	1.51016	1.22879
