# Supplementary material for: Modulating phosphatase DUSP22 with BML-260 ameliorates skeletal muscle wasting via Akt independent JNK-FOXO3a repression
Source: EMBO Mol Med. 2025 Apr 22;17(6):1259–88. doi: 10.1038/s44321-025-00234-2 (PMC12162873; doi:10.1038/s44321-025-00234-2)
Supplement: Supplementary file 4 — Source data Fig. 2 [file 44321_2025_234_MOESM4_ESM.zip]

Archive with 49 entries (49 files):
- Figure 2D/siCON/siCON1.jpg
- Figure 2D/siCON/siCON2 DAPI.jpg
- Figure 2D/siCON/siCON2 merge.jpg
- Figure 2D/siCON/siCON2.jpg
- Figure 2D/siCON/siCON3 DAPI.jpg
- Figure 2D/siCON/siCON3 merge.jpg
- Figure 2D/siCON/siCON3.jpg
- Figure 2D/siCON/siCON4 DAPI.jpg
- Figure 2D/siCON/siCON4 merge.jpg
- Figure 2D/siCON/siCON4.jpg
- Figure 2D/siCON+Dex/siCON+Dex1 DAPI.jpg
- Figure 2D/siCON+Dex/siCON+Dex1 merge.jpg
- Figure 2D/siCON+Dex/siCON+Dex1.jpg
- Figure 2D/siCON+Dex/siCON+Dex2 DAPI.jpg
- Figure 2D/siCON+Dex/siCON+Dex2 merge.jpg
- Figure 2D/siCON+Dex/siCON+Dex2.jpg
- Figure 2D/siCON+Dex/siCON+Dex3 DAPI.jpg
- Figure 2D/siCON+Dex/siCON+Dex3 merge.jpg
- Figure 2D/siCON+Dex/siCON+Dex3.jpg
- Figure 2D/siCON+Dex/siCON+Dex4 DAPI.jpg
- Figure 2D/siCON+Dex/siCON+Dex4 merge.jpg
- Figure 2D/siCON+Dex/siCON+Dex4.jpg
- Figure 2D/siDUSP22+Dex/siDUSP22+Dex1 DAPI.jpg
- Figure 2D/siDUSP22+Dex/siDUSP22+Dex1 merge.jpg
- Figure 2D/siDUSP22+Dex/siDUSP22+Dex1.jpg
- Figure 2D/siDUSP22+Dex/siDUSP22+Dex2 DAPI.jpg
- Figure 2D/siDUSP22+Dex/siDUSP22+Dex2 merge.jpg
- Figure 2D/siDUSP22+Dex/siDUSP22+Dex2.jpg
- Figure 2D/siDUSP22+Dex/siDUSP22+Dex3 DAPI.jpg
- Figure 2D/siDUSP22+Dex/siDUSP22+Dex3 merge.jpg
- Figure 2D/siDUSP22+Dex/siDUSP22+Dex3.jpg
- Figure 2D/siDUSP22+Dex/siDUSP22+Dex4 DAPI.jpg
- Figure 2D/siDUSP22+Dex/siDUSP22+Dex4 merge.jpg
- Figure 2D/siDUSP22+Dex/siDUSP22+Dex4.jpg
- Figure 2D/untreated/untreated1.jpg
- Figure 2D/untreated/untreated2 DAPI.jpg
- Figure 2D/untreated/untreated2 merge.jpg
- Figure 2D/untreated/untreated2.jpg
- Figure 2D/untreated/untreated3 DAPI.jpg
- Figure 2D/untreated/untreated3 merge.jpg
- Figure 2D/untreated/untreated3.jpg
- Figure 2D/untreated/untreated4 DAPI.jpg
- Figure 2D/untreated/untreated4 merge.jpg
- Figure 2D/untreated/untreated4.jpg
- Figure 2C.xlsx
- Figure 2E.xlsx
- Figure 2F.xlsx
- Figure 2G.xlsx
- Figure 2H.xlsx
