# Supplementary material for: Modulating phosphatase DUSP22 with BML-260 ameliorates skeletal muscle wasting via Akt independent JNK-FOXO3a repression
Source: EMBO Mol Med. 2025 Apr 22;17(6):1259–88. doi: 10.1038/s44321-025-00234-2 (PMC12162873; doi:10.1038/s44321-025-00234-2)
Supplement: Supplementary file 4 — Source data Fig. 2 [file 44321_2025_234_MOESM4_ESM.zip › Figure 2C.xlsx]

## Sheet: Sheet1
		UBR2			MURF-1			ATROGIN			DUSP22
		siCON	siDUSP22		siCON	siDUSP22		siCON	siDUSP22		siCON	siDUSP22
		1.04906	1.07119		0.977468	0.794353		1.17503	0.584942		1.08153	0.146859
		0.953418	1.0138		1.06482	0.856344		0.804286	0.561239		0.964518	0.129114
		0.899938	0.734347		0.93562	0.762403		0.788048	0.463111		0.931588	0.122245
		1.00202	0.871393		0.819455	0.704031		1.09888	0.489566		0.937693	0.107353
		1.09556	0.885865		1.20264	0.71029		1.13376	0.47285		1.08467	0.135253
	Average	1	0.915318		1	0.765484		1	0.514342		1	0.128165
