# Supplementary material for: Modulating phosphatase DUSP22 with BML-260 ameliorates skeletal muscle wasting via Akt independent JNK-FOXO3a repression
Source: EMBO Mol Med. 2025 Apr 22;17(6):1259–88. doi: 10.1038/s44321-025-00234-2 (PMC12162873; doi:10.1038/s44321-025-00234-2)
Supplement: Supplementary file 4 — Source data Fig. 2 [file 44321_2025_234_MOESM4_ESM.zip › Figure 2E.xlsx]

## Sheet: Figure E
	untreated1	untreated2	untreated3	untreated4		siCON1	siCON2	siCON3	siCON4		siCON+Dex1	siCON+Dex2	siCON+Dex3	siCON+Dex4		siDUSP22+Dex1	siDUSP22+Dex2	siDUSP22+Dex3	siDUSP22+Dex4
	13.509	14.621	17.531	9.951		17.686	11.026	16.299	12.285		15.238	12.909	9.128	12.615		17.374	9.951	18.049	20.907
	13.509	11.919	14.073	9.638		11.087	13.63	23.198	14.122		13.067	8.785	13.68	8.139		14.049	12.506	14.714	11.832
	14.277	12.202	15.68	10.775		11.481	11.687	12.588	14.621		10.088	10.775	12.615	11.24		17.374	9.951	12.642	18.293
	14.681	15.789	14.644	12.506		14.049	8.264	9.638	11.24		12.033	11.919	12.615	10.743		15.593	11.24	11.511	9.091
	13.509	8.508	10.453	11.24		13.351	14.875	15.724	11.746		9.951	14.644	10.583	12.285		14.898	15.171	18.181	11.026
	14.681	16.734	11.087	14.433		12.615	14.122	14.967	12.935		10.583	10.775	10.775	14.073		9.24	14.073	17.037	10.355
	9.678	7.84	7.796	17.374		12.396	17.433	15.193	11.919		7.619	14.967	10.775	9.951		9.423	16.528	15.789	16.734
	12.448	8.901	12.935	8.901		18.736	12.424	14.218	11.832		8.508	10.743	10.355	11.511		13.453	14.146	9.673	13.754
	10.627	16.046	13.325	8.264		11.832	14.049	12.588	10.775		8.508	13.68	6.454	13.351		11.24	11.57	14.456	13.325
	15.436	15.238	14.122	11.481		14.146	14.073	13.754	11.746		9.423	11.087	9.423	16.236		7.109	11.687	14.049	16.528
	21.592	12.396	17.57	22.557		22.857	14.898	8.785	14.146		8.181	10.87	8.785	10.088		11.599	14.783	10.775	12.588
	11.618	8.901	10.583	15.171		17.801	20.66	19.903	19.868		13.351	8.901	4.675	9.986		21.74	17.256	14.073	18.479
	14.18	15.238	14.073	10.453		15.593	15.702	12.285	15.193		7.619	7.619	8.264	6.815		9.423	12.829	15.372	17.037
	13.509	11.511	13.63	14.433		10.088	14.898	20.005	16.734		7.392	11.24	14.456	8.428		13.63	17.355	13.63	17.531
	10.096	15.439	11.832	12.829		9.638	11.481	10.775	10.743		6.663	10.743	10.088	8.139		6.815	11.087	9.951	8.628
	10.915	17.57	15.593	12.642		10.775	11.24	14.967	14.783		8.181	11.832	9.638	8.139		12.829	12.033	12.588	11.087
	14.132	12.424	14.714	11.026		14.073	12.506	17.531	18.845		10.583	12.424	10.355	8.901		13.325	12.935	17.511	10.453
	8.938	13.853	14.025	15.789		14.218	9.24	19.868	12.856		11.24	11.087	13.325	11.511		14.714	14.073	14.898	12.396
	14.493	10.87	13.554	13.853		12.909	13.325	9.638	11.24		7.012	8.628	12.202	8.264		11.746	16.957	10.222	16.528
	15.143	14.073	14.621	9.986		14.025	13.63	9.673	19.903		8.939	7.84	9.423	12.506		12.396	13.68	15.193	8.901
	16.113		14.122	11.24		13.067	11.24	12.935	12.909		11.746	8.939	9.128	12.909		14.714	14.898	10.222	19.293
	14.493		14.456	10.583		10.519	15.789	12.202	11.746		9.24	11.919	9.423	9.638		10.519	9.423	17.433	13.68
	10.788		11.832	13.453		13.554	11.24	12.642	20.923		8.628	12.424	10.222	7.438		8.939	11.832	12.202
	7.515		10.775	15.439			14.073		15.789		12.396	8.785	8.939	10.088		13.68	11.746	15.68
	16.113		10.775	18.845					16.362				7.392	8.939			8.305	14.073
	9.166		10.453	17.374										10.583			10.519	14.433
	16.68			12.424										7.796				18.2
	11.794			14.433										5.959				14.146
	33.452			14.783
	10.915			19.222
	14.205			11.026
				12.909
				14.073
average	13.8131	13.0037	13.2405	13.3062		13.7607	13.396	14.3207	14.2104		9.84121	10.9806	10.1087	10.224		12.7426	12.9436	14.168	14.0203
						Untreated	siCON	siCON+Dex	siDUSP22+Dex
						13.8131	13.7607	9.84121	12.7426
						13.0037	13.396	10.9806	12.9436
						13.2405	14.3207	10.1087	14.168
						13.3062	14.2104	10.224	14.0203
					average	13.3409	13.922	10.2886	13.4686
