# Supplementary material for: Modulating phosphatase DUSP22 with BML-260 ameliorates skeletal muscle wasting via Akt independent JNK-FOXO3a repression
Source: EMBO Mol Med. 2025 Apr 22;17(6):1259–88. doi: 10.1038/s44321-025-00234-2 (PMC12162873; doi:10.1038/s44321-025-00234-2)
Supplement: Supplementary file 4 — Source data Fig. 2 [file 44321_2025_234_MOESM4_ESM.zip › Figure 2F.xlsx]

## Sheet: Figure F
	Untreated	siCON1	siCON+Dex1	siDUSP22+Dex1
	13.509	17.686	15.238	17.374
	13.509	11.087	13.067	14.049
	14.277	11.481	10.088	17.374
	14.681	14.049	12.033	15.593
	13.509	13.351	9.951	14.898
	14.681	12.615	10.583	9.24
	9.678	12.396	7.619	9.423
	12.448	18.736	8.508	13.453
	10.627	11.832	8.508	11.24
	15.436	14.146	9.423	7.109
	21.592	22.857	8.181	11.599
	11.618	17.801	13.351	21.74
	14.18	15.593	7.619	9.423
	13.509	10.088	7.392	13.63
	10.096	9.638	6.663	6.815
	10.915	10.775	8.181	12.829
	14.132	14.073	10.583	13.325
	8.938	14.218	11.24	14.714
	14.493	12.909	7.012	11.746
	15.143	14.025	8.939	12.396
	16.113	13.067	11.746	14.714
	14.493	10.519	9.24	10.519
	10.788	13.554	8.628	8.939
	7.515	11.026	12.396	13.68
	16.113	13.63	12.909	9.951
	9.166	11.687	8.785	12.506
	16.68	8.264	10.775	9.951
	11.794	14.875	11.919	11.24
	33.452	14.122	14.644	15.171
	10.915	17.433	10.775	14.073
	14.205	12.424	14.967	16.528
	14.621	14.049	10.743	14.146
	11.919	14.073	13.68	11.57
	12.202	14.898	11.087	11.687
	15.789	20.66	10.87	14.783
	8.508	15.702	8.901	17.256
	16.734	14.898	7.619	12.829
	7.84	11.481	11.24	17.355
	8.901	11.24	10.743	11.087
	16.046	12.506	11.832	12.033
	15.238	9.24	12.424	12.935
	12.396	13.325	11.087	14.073
	8.901	13.63	8.628	16.957
	15.238	11.24	7.84	13.68
	11.511	15.789	8.939	14.898
	15.439	11.24	11.919	9.423
	17.57	14.073	12.424	11.832
	12.424	16.299	8.785	11.746
	13.853	23.198	9.128	8.305
	10.87	12.588	13.68	10.519
	14.073	9.638	12.615	18.049
	17.531	15.724	12.615	14.714
	14.073	14.967	10.583	12.642
	15.68	15.193	10.775	11.511
	14.644	14.218	10.775	18.181
	10.453	12.588	10.355	17.037
	11.087	13.754	6.454	15.789
	7.796	8.785	9.423	9.673
	12.935	19.903	8.785	14.456
	13.325	12.285	4.675	14.049
	14.122	20.005	8.264	10.775
	17.57	10.775	14.456	14.073
	10.583	14.967	10.088	15.372
	14.073	17.531	9.638	13.63
	13.63	19.868	10.355	9.951
	11.832	9.638	13.325	12.588
	15.593	9.673	12.202	17.511
	14.714	12.935	9.423	14.898
	14.025	12.202	9.128	10.222
	13.554	12.642	9.423	15.193
	14.621	12.285	10.222	10.222
	14.122	14.122	8.939	17.433
	14.456	14.621	7.392	12.202
	11.832	11.24	12.615	15.68
	10.775	11.746	8.139	14.073
	10.775	12.935	11.24	14.433
	10.453	11.919	10.743	18.2
	9.951	11.832	12.285	14.146
	9.638	10.775	14.073	20.907
	10.775	11.746	9.951	11.832
	12.506	14.146	11.511	18.293
	11.24	19.868	13.351	9.091
	14.433	15.193	16.236	11.026
	17.374	16.734	10.088	10.355
	8.901	10.743	9.986	16.734
	8.264	14.783	6.815	13.754
	11.481	18.845	8.428	13.325
	22.557	12.856	8.139	16.528
	15.171	11.24	8.139	12.588
	10.453	19.903	8.901	18.479
	14.433	12.909	11.511	17.037
	12.829	11.746	8.264	17.531
	12.642	20.923	12.506	8.628
	11.026	15.789	12.909	11.087
	15.789	16.362	9.638	10.453
	13.853		7.438	12.396
	9.986		10.088	16.528
	11.24		8.939	8.901
	10.583		10.583	19.293
	13.453		7.796	13.68
	15.439		5.959
	18.845
	17.374
	12.424
	14.433
	14.783
	19.222
	11.026
	12.909
	14.073
