# Supplementary material for: Modulating phosphatase DUSP22 with BML-260 ameliorates skeletal muscle wasting via Akt independent JNK-FOXO3a repression
Source: EMBO Mol Med. 2025 Apr 22;17(6):1259–88. doi: 10.1038/s44321-025-00234-2 (PMC12162873; doi:10.1038/s44321-025-00234-2)
Supplement: Supplementary file 4 — Source data Fig. 2 [file 44321_2025_234_MOESM4_ESM.zip › Figure 2G.xlsx]

## Sheet: Figure G
			untreated	siCON	siCON+Dex	siDUSP22+Dex
			0.231515	0.256055	0.174032	0.253867
			0.270145	0.258741	0.163243	0.280481
			0.208735	0.274896	0.204941	0.251537
			0.229377	0.234555	0.222958	0.259711
		average	0.234943	0.256062	0.191293	0.261399
