# Supplementary material for: Modulating phosphatase DUSP22 with BML-260 ameliorates skeletal muscle wasting via Akt independent JNK-FOXO3a repression
Source: EMBO Mol Med. 2025 Apr 22;17(6):1259–88. doi: 10.1038/s44321-025-00234-2 (PMC12162873; doi:10.1038/s44321-025-00234-2)
Supplement: Supplementary file 4 — Source data Fig. 2 [file 44321_2025_234_MOESM4_ESM.zip › Figure 2H.xlsx]

## Sheet: Figure H
			untreated	siCON	siCON+Dex	siDUSP22+Dex
		<2	0	0.25	1.25	1.25
		2<10	9.25	11.25	17.75	14.25
		10<20	12	12	8.25	8.5
		20>	6.5	6.25	3	7.5
			27.75	29.75	30.25	31.5
