# Supplementary material for: Modulating phosphatase DUSP22 with BML-260 ameliorates skeletal muscle wasting via Akt independent JNK-FOXO3a repression
Source: EMBO Mol Med. 2025 Apr 22;17(6):1259–88. doi: 10.1038/s44321-025-00234-2 (PMC12162873; doi:10.1038/s44321-025-00234-2)
Supplement: Supplementary file 5 — Source data Fig. 3 [file 44321_2025_234_MOESM5_ESM.zip]

Archive with 41 entries (41 files):
- Figure 3A/Figure 3A AKT 3.jpg
- Figure 3A/Figure 3A AKT.jpg
- Figure 3A/Figure 3A FOXO3a 2.jpg
- Figure 3A/Figure 3A FOXO3a 3.jpg
- Figure 3A/Figure 3A FOXO3a.jpg
- Figure 3A/Figure 3A GAPDH 2.jpg
- Figure 3A/Figure 3A GAPDH 3.jpg
- Figure 3A/Figure 3A GAPDH.jpg
- Figure 3A/Figure 3A p-FOXO3a 2.jpg
- Figure 3A/Figure 3A p-FOXO3a 3.jpg
- Figure 3A/Figure 3A p-FOXO3a.jpg
- Figure 3A/Figure 3A p-akt 3.jpg
- Figure 3A/Figure 3A p-akt.jpg
- Figure 3E/FIgure 3E GAPDH.jpg
- Figure 3E/FIgure 3E MuRF-1 2.jpg
- Figure 3E/FIgure 3E MuRF-1.jpg
- Figure 3E/Figure 3E Atrogin-1 2.jpg
- Figure 3E/Figure 3E Atrogin-1 3.jpg
- Figure 3E/Figure 3E Atrogin-1.jpg
- Figure 3E/Figure 3E DUSP22 2.jpg
- Figure 3E/Figure 3E DUSP22 3.jpg
- Figure 3E/Figure 3E GAPDH 2.jpg
- Figure 3E/Figure 3E GAPDH 3.jpg
- Figure 3I/FIgure 3I DUSP22 .jpg
- Figure 3I/Figure 3I Atrogin-1.jpg
- Figure 3I/Figure 3I GAPDH 2.jpg
- Figure 3I/Figure 3I GAPDH.jpg
- Figure 3I/Figure 3I JNK 2.jpg
- Figure 3I/Figure 3I MuRF-1.jpg
- Figure 3I/Figure 3I Myh2 2.jpg
- Figure 3I/Figure 3I c-jun.jpg
- Figure 3I/Figure 3I p-JNK 2.jpg
- Figure 3I/Figure 3I p-c-jun.jpg
- Figure 3B.xlsx
- Figure 3C.xlsx
- Figure 3D.xlsx
- Figure 3F.xlsx
- Figure 3G.xlsx
- Figure 3G.zip
- Figure 3H.xlsx
- Figure 3J.xlsx
