# Supplementary material for: Modulating phosphatase DUSP22 with BML-260 ameliorates skeletal muscle wasting via Akt independent JNK-FOXO3a repression
Source: EMBO Mol Med. 2025 Apr 22;17(6):1259–88. doi: 10.1038/s44321-025-00234-2 (PMC12162873; doi:10.1038/s44321-025-00234-2)
Supplement: Supplementary file 5 — Source data Fig. 3 [file 44321_2025_234_MOESM5_ESM.zip › Figure 3B.xlsx]

## Sheet: Figure B
		pFOXO3A/FOXO3A						FOXO3A
		siCON	siDUSP22	siCON+D	siDUSP22+D			siCON	siDUSP22	siCON+D	siDUSP22+D
		1.14212	1.37742	0.825209	0.812946			1.03902	0.607816	1.09486	1.21477
		1.03904	1.77241	0.461636	0.845363			0.976019	0.590842	1.45069	0.778648
		1.00496	1.39534	0.613163	1.16311			0.955885	0.531042	1.76318	0.332897
		0.95489	1.39217	0.27625	0.661034			1.06968	0.797148	1.20914	0.80324
		0.993687	1.3816	0.35759	0.696292			1.03342	0.49008	1.59342	0.770809
		0.865293	1.52602	0.385049	0.661519			0.925981	0.728987	1.80846	0.533202
	Average	1	1.47416	0.486483	0.806711		Average	1	0.624319	1.48663	0.738927
