# Supplementary material for: Modulating phosphatase DUSP22 with BML-260 ameliorates skeletal muscle wasting via Akt independent JNK-FOXO3a repression
Source: EMBO Mol Med. 2025 Apr 22;17(6):1259–88. doi: 10.1038/s44321-025-00234-2 (PMC12162873; doi:10.1038/s44321-025-00234-2)
Supplement: Supplementary file 5 — Source data Fig. 3 [file 44321_2025_234_MOESM5_ESM.zip › Figure 3C.xlsx]

## Sheet: Figure B
		p-akt/akt
		siCON	siDUSP22	siCON+D	siDUSP22+D
		1.28014	0.822635	0.223198	0.203011
		1.11332	0.447533	0.343897	0.312964
		1.18469	0.609533	0.431333	0.535439
		0.773951	0.849422	0.523636	0.267235
		0.848339	0.824359	0.420513	0.213195
		0.79957	0.918986	0.463092	0.22934
	Average	1	0.745411	0.400945	0.293531
