# Supplementary material for: Modulating phosphatase DUSP22 with BML-260 ameliorates skeletal muscle wasting via Akt independent JNK-FOXO3a repression
Source: EMBO Mol Med. 2025 Apr 22;17(6):1259–88. doi: 10.1038/s44321-025-00234-2 (PMC12162873; doi:10.1038/s44321-025-00234-2)
Supplement: Supplementary file 5 — Source data Fig. 3 [file 44321_2025_234_MOESM5_ESM.zip › Figure 3D.xlsx]

## Sheet: Figure D
	Atrogin-1					MuRF-1					DUSP22
	siCON	siDUSP22	siCON+Dex	siDUSP22+Dex		siCON	siDUSP22	siCON+Dex	siDUSP22+Dex		siCON	siDUSP22	siCON+Dex	siDUSP22+Dex
	0.790608	0.720043	2.57585	1.87116		1.02832	0.868171	2.55485	1.75665		0.937923	0.194814	1.23008	0.177947
	1.29742	0.753085	4.45728	3.36323		1.04751	0.6896	2.50846	2.04174		1.02136	0.147429	1.40093	0.216297
	1.06827	0.629121	2.63198	2.1655		1.1134	0.579752	1.99285	1.40054		1.04072	0.179687	1.28654	0.16214
	0.694911	0.651216	2.32557	1.82407		0.873679	0.749346	2.18005	1.24925
	1.19667	0.711249	2.98596	2.16341		1.18781	0.669121	2.30495	1.37043
	0.952123	0.849562	2.27624	2.5477		0.749275	0.717412	3.69695	1.36107
Average	1	0.719046	2.87548	2.32251		1	0.712234	2.53969	1.52995		1	0.173977	1.30585	0.185461
