# Supplementary material for: Modulating phosphatase DUSP22 with BML-260 ameliorates skeletal muscle wasting via Akt independent JNK-FOXO3a repression
Source: EMBO Mol Med. 2025 Apr 22;17(6):1259–88. doi: 10.1038/s44321-025-00234-2 (PMC12162873; doi:10.1038/s44321-025-00234-2)
Supplement: Supplementary file 5 — Source data Fig. 3 [file 44321_2025_234_MOESM5_ESM.zip › Figure 3G.xlsx]

## Sheet: Figure G
			sample	total area	%area
			siCON	222132	9.919
			siCON	198488	8.863
			siCON	251767	11.242
			siCON	212995	9.511
			siCON	248538	11.098
			siDUSP22	304134	13.581
			siDUSP22	301191	13.449
			siDUSP22	288122	12.866
			siDUSP22	317346	14.17
			siDUSP22	294505	13.151
