# Supplementary material for: Modulating phosphatase DUSP22 with BML-260 ameliorates skeletal muscle wasting via Akt independent JNK-FOXO3a repression
Source: EMBO Mol Med. 2025 Apr 22;17(6):1259–88. doi: 10.1038/s44321-025-00234-2 (PMC12162873; doi:10.1038/s44321-025-00234-2)
Supplement: Supplementary file 5 — Source data Fig. 3 [file 44321_2025_234_MOESM5_ESM.zip › Figure 3H.xlsx]

## Sheet: Figure H
		MYH7			MYH2			MYH1			MYH4			DUSP22			MyoG			Foxo3a
		siCON	siDUSP22		siCON	siDUSP22		siCON	siDUSP22		siCON	siDUSP22		siCON	siDUSP22		siCON	siDUSP22		siCON	siDUSP22
		0.744662	39.601		1.05247	2.85944		0.682998	7.55763		0.942569	4.76637		1.37199	0.0287344		1.01	2.30173		1.18	0.256596
		0.647474	28.6541		1.22961	2.24889		0.706604	5.14563		0.907427	3.95029		0.792901	0.0289386		0.798406	2.20584		1.08536	0.358235
		1.60786	33.4237		0.717928	2.61951		1.6104	6.55816		1.15	4.6541		0.835109	0.04367		1.19159	2.17199		0.734641	0.531474
		1	33.8929		1	2.57595		1	6.42047		1	4.45692		1	0.033781		1	2.22652		1	0.382101
