# Supplementary material for: Modulating phosphatase DUSP22 with BML-260 ameliorates skeletal muscle wasting via Akt independent JNK-FOXO3a repression
Source: EMBO Mol Med. 2025 Apr 22;17(6):1259–88. doi: 10.1038/s44321-025-00234-2 (PMC12162873; doi:10.1038/s44321-025-00234-2)
Supplement: Supplementary file 6 — Source data Fig. 4 [file 44321_2025_234_MOESM6_ESM.zip]

Archive with 23 entries (23 files):
- Figure 4G/Figure 4G GAPDH.jpg
- Figure 4G/Figure 4G puromycin.jpg
- Figure 4J/Figuer 4J GAPDH DUSP22 2.jpg
- Figure 4J/Figure 4J Atrogin-1 2.jpg
- Figure 4J/Figure 4J Atrogin-1.jpg
- Figure 4J/Figure 4J DUSP22 2.jpg
- Figure 4J/Figure 4J DUSP22.jpg
- Figure 4J/Figure 4J GAPDH 2,.jpg
- Figure 4J/Figure 4J GAPDH 2.jpg
- Figure 4J/Figure 4J GAPDH DUSP.jpg
- Figure 4J/Figure 4J GAPDH.jpg
- Figure 4J/Figure 4J MuRF-1.jpg
- Figure 4J/Figure 4J Murf-1 2.jpg
- Figure 4B.zip
- Figure 4C.xlsx
- Figure 4D.xlsx
- Figure 4E.xlsx
- Figure 4F.xlsx
- Figure 4H.xlsx
- Figure 4I.xlsx
- Figure 4K.xlsx
- Figure 4L.xlsx
- Figure 4M.xlsx
