# Supplementary material for: Modulating phosphatase DUSP22 with BML-260 ameliorates skeletal muscle wasting via Akt independent JNK-FOXO3a repression
Source: EMBO Mol Med. 2025 Apr 22;17(6):1259–88. doi: 10.1038/s44321-025-00234-2 (PMC12162873; doi:10.1038/s44321-025-00234-2)
Supplement: Supplementary file 6 — Source data Fig. 4 [file 44321_2025_234_MOESM6_ESM.zip › Figure 4C.xlsx]

## Sheet: Figure C
					untreated	Dexa 10uM	BML 12.5ul
					27.551	24.0368	26.4471
					28.2186	23.3863	26.6932
					31.8535	24.0853	30.6693
					33.2901	23.8747	28.8162
				Average	30.2283	23.8458	28.1564
