# Supplementary material for: Modulating phosphatase DUSP22 with BML-260 ameliorates skeletal muscle wasting via Akt independent JNK-FOXO3a repression
Source: EMBO Mol Med. 2025 Apr 22;17(6):1259–88. doi: 10.1038/s44321-025-00234-2 (PMC12162873; doi:10.1038/s44321-025-00234-2)
Supplement: Supplementary file 6 — Source data Fig. 4 [file 44321_2025_234_MOESM6_ESM.zip › Figure 4D.xlsx]

## Sheet: Figure D
			Distribution
				untreated	Dexa	Dexa+BML 260
			<15	0.0416667	0.0606061	0.0555556
			15-20	0.166667	0.333333	0.166667
			20-25	0.25	0.333333	0.296296
			25-30	0.25	0.19697	0.185185
			>30	0.3125	0.0909091	0.296296
