# Supplementary material for: Modulating phosphatase DUSP22 with BML-260 ameliorates skeletal muscle wasting via Akt independent JNK-FOXO3a repression
Source: EMBO Mol Med. 2025 Apr 22;17(6):1259–88. doi: 10.1038/s44321-025-00234-2 (PMC12162873; doi:10.1038/s44321-025-00234-2)
Supplement: Supplementary file 6 — Source data Fig. 4 [file 44321_2025_234_MOESM6_ESM.zip › Figure 4E.xlsx]

## Sheet: Figure E
					Fusion index
			Vehicle			Control			BML 260					Vehicle	Control	BML 260
			4	5	1	5	1	4	1	0	1		<2	10	10	2
			12	12	9	11	18	8	9	12	14		2<<20	33	37	35
			7	11	5	5	4	2	6	9	8		20>	23	11	23
