# Supplementary material for: Modulating phosphatase DUSP22 with BML-260 ameliorates skeletal muscle wasting via Akt independent JNK-FOXO3a repression
Source: EMBO Mol Med. 2025 Apr 22;17(6):1259–88. doi: 10.1038/s44321-025-00234-2 (PMC12162873; doi:10.1038/s44321-025-00234-2)
Supplement: Supplementary file 6 — Source data Fig. 4 [file 44321_2025_234_MOESM6_ESM.zip › Figure 4F.xlsx]

## Sheet: Figure F
								Differenation index
								Un 1	con 1	BML 1
								91.0211	77.6455	105.692
								125.029	74.8236	109.545
								83.9495	52.647	112.451
							average	100	68.372	109.229
