# Supplementary material for: Modulating phosphatase DUSP22 with BML-260 ameliorates skeletal muscle wasting via Akt independent JNK-FOXO3a repression
Source: EMBO Mol Med. 2025 Apr 22;17(6):1259–88. doi: 10.1038/s44321-025-00234-2 (PMC12162873; doi:10.1038/s44321-025-00234-2)
Supplement: Supplementary file 6 — Source data Fig. 4 [file 44321_2025_234_MOESM6_ESM.zip › Figure 4H.xlsx]

## Sheet: Figure H
					Vehicle	Dex	BML-260
					1.00544	0.591645	0.940928
					1.1043	0.83693	1.21623
					0.89026	0.83589	1.24463
				Average	1	0.754822	1.13393
