# Supplementary material for: Modulating phosphatase DUSP22 with BML-260 ameliorates skeletal muscle wasting via Akt independent JNK-FOXO3a repression
Source: EMBO Mol Med. 2025 Apr 22;17(6):1259–88. doi: 10.1038/s44321-025-00234-2 (PMC12162873; doi:10.1038/s44321-025-00234-2)
Supplement: Supplementary file 6 — Source data Fig. 4 [file 44321_2025_234_MOESM6_ESM.zip › Figure 4K.xlsx]

## Sheet: Figure I
				Atrogin-1
				Vehicle	BML-260	Dex	Dex+BML-260
				1.02318	0.75515	3.36958	2.84483
				1.35037	0.951169	3.07119	2.86388
				1.49714	0.970313	3.22609	2.97877
				0.948708	1.31404	3.77633	2.58719
				0.73051	0.503407	3.44641	2.04866
				0.746435	1.33689	3.36418	1.99678
				0.703657	0.956136	3.89873	3.12445
			Average	1	0.969586	3.45036	2.63494
