# Supplementary material for: Modulating phosphatase DUSP22 with BML-260 ameliorates skeletal muscle wasting via Akt independent JNK-FOXO3a repression
Source: EMBO Mol Med. 2025 Apr 22;17(6):1259–88. doi: 10.1038/s44321-025-00234-2 (PMC12162873; doi:10.1038/s44321-025-00234-2)
Supplement: Supplementary file 6 — Source data Fig. 4 [file 44321_2025_234_MOESM6_ESM.zip › Figure 4L.xlsx]

## Sheet: Figure I
				MuRF-1
				Vehicle	BML-260	Dex	Dex+BML-260
				0.480988	0.293198	2.37019	1.35625
				0.770089	0.292352	2.17727	0.75559
				0.781749	0.36657	2.41901	0.936948
				1.11243	0.816785	3.10209	2.25032
				1.93047	1.3109	2.35586	1.14224
				0.900146	1.32678	1.86613	1.45989
				1.02413	0.79894	1.62753	1.26637
			Average	1	0.743647	2.27401	1.30966
