# Supplementary material for: Modulating phosphatase DUSP22 with BML-260 ameliorates skeletal muscle wasting via Akt independent JNK-FOXO3a repression
Source: EMBO Mol Med. 2025 Apr 22;17(6):1259–88. doi: 10.1038/s44321-025-00234-2 (PMC12162873; doi:10.1038/s44321-025-00234-2)
Supplement: Supplementary file 6 — Source data Fig. 4 [file 44321_2025_234_MOESM6_ESM.zip › Figure 4M.xlsx]

## Sheet: Figure I
			DUSP22
			Vehicle	Dex	Dex+BML
			0.942314	3.81288	2.87214
			0.971503	1.64494	0.0112443
			0.929102	1.6388	1.16452
			1.15708	1.89557	1.16263
			1	2.24805	1.30264
