# Supplementary material for: Modulating phosphatase DUSP22 with BML-260 ameliorates skeletal muscle wasting via Akt independent JNK-FOXO3a repression
Source: EMBO Mol Med. 2025 Apr 22;17(6):1259–88. doi: 10.1038/s44321-025-00234-2 (PMC12162873; doi:10.1038/s44321-025-00234-2)
Supplement: Supplementary file 7 — Source data Fig. 5 [file 44321_2025_234_MOESM7_ESM.zip]

Archive with 24 entries (23 files):
- Figure 5B/Figure 5B DUSP22.jpg
- Figure 5B/Figure 5B GAPDH.jpg
- Figure 5E/BioStudies images Accession number  S-BIAD1435/
- Figure 5J/FIgure 5J p-FOXO3a.jpg
- Figure 5J/Figure 5J DUSP22.jpg
- Figure 5J/Figure 5J FOXO3a.jpg
- Figure 5J/Figure 5J GAPDH 1.jpg
- Figure 5J/Figure 5J GAPDH 2.jpg
- Figure 5J/Figure 5J JNK.jpg
- Figure 5J/Figure 5J P-JNK.jpg
- Figure 5J/Figure 5J c-jun.jpg
- Figure 5J/Figure 5J p-c-jun.jpg
- Figure 5M/FIgure 5M P62.jpg
- Figure 5M/Figure 5M GAPDH.jpg
- Figure 5M/Figure 5M MuRF-1.jpg
- Figure 5C.xlsx
- Figure 5D.xlsx
- Figure 5F.xlsx
- Figure 5G.xlsx
- Figure 5H.xlsx
- Figure 5I.xlsx
- Figure 5K.xlsx
- Figure 5L.xlsx
- Figure 5N.xlsx
