# Supplementary material for: Modulating phosphatase DUSP22 with BML-260 ameliorates skeletal muscle wasting via Akt independent JNK-FOXO3a repression
Source: EMBO Mol Med. 2025 Apr 22;17(6):1259–88. doi: 10.1038/s44321-025-00234-2 (PMC12162873; doi:10.1038/s44321-025-00234-2)
Supplement: Supplementary file 7 — Source data Fig. 5 [file 44321_2025_234_MOESM7_ESM.zip › Figure 5C.xlsx]

## Sheet: Figure C
		DUSP22 expression
		siCON	siDUSP22
		0.738982	0.457646
		1.28426	0.519393
		0.976762	0.196291
