# Supplementary material for: Modulating phosphatase DUSP22 with BML-260 ameliorates skeletal muscle wasting via Akt independent JNK-FOXO3a repression
Source: EMBO Mol Med. 2025 Apr 22;17(6):1259–88. doi: 10.1038/s44321-025-00234-2 (PMC12162873; doi:10.1038/s44321-025-00234-2)
Supplement: Supplementary file 7 — Source data Fig. 5 [file 44321_2025_234_MOESM7_ESM.zip › Figure 5D.xlsx]

## Sheet: Figure D
		TA weight
		siCON	siCON	siDUSP22
		1.0722	0.856157	0.979722
		0.952037	0.905139	0.988257
		0.953457	0.863851	1.07863
		1.02231	0.850797	0.956941
	Average	1	0.868986	1.00089
