# Supplementary material for: Modulating phosphatase DUSP22 with BML-260 ameliorates skeletal muscle wasting via Akt independent JNK-FOXO3a repression
Source: EMBO Mol Med. 2025 Apr 22;17(6):1259–88. doi: 10.1038/s44321-025-00234-2 (PMC12162873; doi:10.1038/s44321-025-00234-2)
Supplement: Supplementary file 7 — Source data Fig. 5 [file 44321_2025_234_MOESM7_ESM.zip › Figure 5F.xlsx]

## Sheet: Figure F
							CSA
							siCON	siCON+Dex	siDUSP22+Dex
							2394	2553.75	3873
							2247	955.75	3617.5
							2905.5	709	1266
							2844	651.75	2781.5
							1453.5	1214.25	1451.75
							1567.5	1079	2075
							2736	2146.75	2670.5
							3548.25	1666.25	2190.75
							2498.25	3134.75	1205.75
							1290	817.5	4744
							766.25	1296.5	3181.25
							1455	2073.5	1116.5
							2760.75	1818.75	2956
							1339.5	2664.75	3876.25
							1103.25	920.25	2316.5
							973.5	868.25	2199.25
							2746.5	1791.5	2517
							3045.75	2724	2688.25
							2446.5	1080	3612.75
							2410.5	1525.75	2401.75
							3336.75	590.25	3982.75
							2395.5	635.5	1824.75
							1491	791.75	1290.5
							2509.5	1862.5	2548.75
							3186	1456	3333.75
							2077	1558.5	1889.75
							3174	1776.25	1887.5
							2526	942.75	3764.25
							2880	693.5	2693.5
							1871.25	2074.25	3351.5
							2257.5	4730.25	4708.5
							2475.5	1790.25	3770.5
							1328.5	2334	2327.75
							803.25	2364.5	3961
							1099.5	2472	1311.5
							2694.75	950	1794.75
							2715	1202.5	4734
							2448	1070.25	2463.25
							3057	1136.75	2664.25
							3344.25	1945.25	2796
							2466	2936.25	2723
							1020.75	1216.5	3578.25
							3759	2261	1446.75
							1108.75	2164	2027.75
							2706.75	2730.25	2792.75
							3066.75	1748.5	1569.5
							3038.25	1985.25	5168.75
							2214.75	1301	3050.25
							4271.25	2090.25	2540.75
							778.5	3078	3309.75
							2564.25	1455.5	1550.5
							1343.25	1846.5	4504.75
							4503	1032.25	1550.25
							3869.25	2836.75	4774.5
							2553	2373	3009.75
							1457.75	1559.75	1711.5
							1761	1636.5	3023.5
							3474.75	1858.25	1719.5
							3345	1251	3313.5
							3637.25	2682	3003.75
							1392	1723.75	1873
							2709.75	2293.75	2117.5
							1212	1895.75	2584.25
							3183.75	1169.25	2166.25
							2700	2022.5	2008.75
							3684.75	1864.5	1666.25
							1902.75	1778.5	949
							3126.75	1190.25	3020.25
							2854.5	1136.25	3513.5
							2265	1830	1730
							4192.5	679.75	3433
							2279.25	1377.25	2233
							2125.5	991	1640
							2144.25	2111.75	2505.5
							2417.75	1216	2792.5
							2456.75	1431.25	1914.75
							2152.5	1198.25	3226.25
							1616.25	871.5	868
							3225	1373	1553.75
							2638.25	1436	1959.25
							2956.5	1295.75	2676.25
							1717	2595.5	1985.75
							3781.5	1284	3395
							2746.5	1506	3286
							1584.75	1830	3607.75
							3577.25	967	2474.25
							2587.25	827	1152.25
							3339.75	974.5	1927.5
							1885.5	1985.75	1026.75
							3222.25	1175	1050
							3077.5	1152.25	886.5
							2557.25	1202.5	1875.25
							2575.75	2022	2671.25
							2457	1307.75	892.75
							2219.25	1322	1081.25
							2358	933.5	2989.75
							966	1727	1965.75
							1238.25	1267.25	3407.75
							1974	1283	3685.25
							1683.5	1889	2546.5
							2764.5	1236.25	2088
							1507.25	1799.75	3232.25
							3090.5	2006.25	1322
							3831.25	2225	1002.5
							1828.5	751	4112.25
							3493.25	1250.25	2298.75
							889.75	1271	3263.25
							2583.5	1803.75	834.75
							2837.25	3685.75	3125
							851.25	833.75	3328.75
							2492.75	2288.5	3434.5
							1581.25	1404.75	2173
							2103.75	1525.75	1652.25
							985.75	1543.5	1007.25
							2527	868.25	1000.25
							1264.5	1156.5	1581.75
							2944.75	1019.25	1505.75
							3216.5	975.25	2485.5
							3057.75	1089	1671
							3381.75	1406.5	3209.25
							1738	774.75	2426.5
							1757.75	2261	3413.75
							3310.75	1350.5	1351.25
							3697.25	840.25	2235.5
							3873.5	1131.25	2452.25
							2289.5	2254	2049.25
							2562	1251.5	3588
							1792.25	1278.5	4031.25
							2032	2016.25	2610.5
							1304.25	635.75	2779
							3542.5	2232.25	2030
							1433	2050.75	2746.25
							1364.5	2633	3985.25
							1929	1729.25	3994.5
							1951.25	2003.25	1844.75
							2176.5	2841.5	2074.5
							2990.5	1007.5	3325.5
							1403	2170	1114.75
							3347.25	2617.25	1489.75
							2513	886	2831.5
							2866	2003	1305.75
							2563.75	2071	4598.5
							2567.5	983.25	2284.5
							3075	2521.25	1488.5
							3589	1710	4461.25
							1017	2335.5	3093
							2674.75	2753.75	1082.5
							1734.75	1464.5	2414.25
							2086.5	1247	3303.75
							3637.75	825.5	2173
							2071.75	1070.5	2286.5
							2112.25	1702.75	1523.75
							1898.75	1882.75	3544.75
							3123	1915	1595.5
							2613.25	1183.5	3216.5
							1838	2246.75	3918.25
							3907.25	2083.75	1588.5
							3360	2337.5	2854.5
							2790.5	2891	1157.75
							4237.75	1650	3258.5
							3341.5	910.75	3713
							3195	1756	3442.25
							1690.75	1469	3175.75
							4541.75	2577.75	3582.75
							3609.5	1264.5	1537.25
							1920.5	1736.25	4935.75
							2556.75	1731.5	1559.5
							2805	2261.5	3928
							2907	1227.25	4488.25
							3882.75	1517.25	3002.25
							3003.5	997.75	3082.5
							2048.25	1996.5	1166
							3338.25	1857.75	4084.75
							1472.25	2016.5	3798.5
							2262.75	954	1360.5
							3330.75	2033.5	4256.75
							3065.25	1769.75	2267.5
							3232.5	724.25	1623.25
							4463.25	3087.25	1169
							3390	1560.5	5177
							3579.75	2053.25	3242.25
							3961.5	1761.75	1678.75
							3078.75	1211.25	2625.75
							3252	873.25	3718.5
							2953.5	1067	3182
							3677	1462.5	3384.75
							2903.25	1138.75	2370.25
							1790.25	1736.5	4247.75
							3007.5	1123.25	1296.25
							2547.75	1099.75	3467.75
							1965.75	964	2069.25
							3168	1589.5	2010.5
							2206	751.5	3269.75
							2434.5	1337	2848.25
							2987.25	1768.25	1492
							2975.25	2398.75	2021.5
							3539.25	1579.5	4140
							4007.25	1271.75	953
							3631	1114.75	3240.75
							4590	1053.75	2226.5
							5049.75	2005.25	2162.5
							2612.25	2560.5	802.5
							4823.25	964.5	1241.25
							2698.5	1369.75	3474
							2103.75	1286.25	2502.25
							2949	1486.5	2198.5
							5284.5	971.5	3044.75
							3071.25	2947.25	3185.75
							4957.5	2262.75	4813.25
							4825.5	2120.75	2022.5
							3429	1212.75	3592.75
							3109.5	1774	2318
							4990.5	2353.75	2645
							2959.5	1628.5	4923
							1844.25	831	4397.5
							3148.5	1819	1289.75
							2434.25	1885.25	1630.75
							4477.5	2587.25	2250.25
							2351.25	2245.75	3116.75
							2143.25	1947.75	2242.25
							3042.75	1437.5	2870
							5943.75	1817.75	4904.25
							3387	2686.75	1676.75
							4248.75	1755.25	4107.5
							2913	933.25	1870.75
							870	890.25	3488.5
							2305.5	714.75	5120.5
							1995.75	1179	3547
							1669.25	2098.25	3869.25
							3463.5	2161.5	3483.75
							2586.75	1743.75	3445
							2327.25	902.75	3861
							4077	1147.5	2698.5
							2667.75	1916.75	5166.75
							3190.5	1943.25	3277.25
							1947	1076.25	1458.25
							2497.5	1812.5	1893
							3953.25	841.75	2942
							2954.25	1057.5	2297.5
							3384	1813.5	2685.75
							2304.75	2418.5	3462.75
							2720.25	1096.75	5625
							3446.25	2604.25	2456.25
							3306	759.5	1601.25
							3176.25	2705.75	1946
							2903.25	2398.5	3311
							3757.5	1346.75	3233.5
							2749.5	1881.5	2748.25
							2863.5	909.25	3452
							2405	576.75	1130
							2600.25	1946	2430.75
							2006.25	2103.25	1325.75
							1099	1073.5	3152.75
							1167	1488	3708
							1517	1242.75	2915.75
							1731	1550	2620.5
							1370.5	868.25	3223.25
							1339.5	1636.25	3544.5
							994.5	2074.25	4289.25
							1867	2908.75	2925
							2098.5	861	1665.25
							1525.25	1096.5	1142.25
							1422.5	1242.5	1626.5
							1274.75	3408.5	2054.5
							2816.25	1082.75	3264
							3810.5	1652	3901
							1119.25	2786.75	2373.25
							846.25	1071	3281
							2160.5	3257	3389.25
							1126.25	2142.5	942.25
							2766	2306.5	2791
							1592	1741.25	2649.5
							2659.75	1323.5	2291
							1250	2681	1931.5
							1945.5	2721.75	1999.75
							2344.75	2856.75	1881.5
							1237.5	2222.75	3186
							1441	2430	1294
							1635.25	1761.25	1312.5
							1824.75	897.75	1403.75
							1831.25	833	3472.75
							1839.75	860.5	2687.5
							1828.75	1497.25	3150
							3099.25	2369.25	2306.25
							3398.25	1023.75	1074.25
							2859.25	1081.25	2421.75
							3277	1049.75	2981.5
							1864	1768.25	1589
							2420.25	981.75	3944.25
							1801.75	879	1734
							3347.25	2237.5	781
							1522.75	1002.25	2642.25
							2132.5	1015.25	2587.25
							3299	3018	2081.75
							2584.25	2407.25	1426
							1488.75	1707.25	3030.75
							1952	1341	3367.5
							3069	1565.5	2905.5
							1426.5	1221.75	2862.75
							1678	1508.25	1355.25
							3284.25	1774.75	2412.75
							2075.5	1442	656.5
							2170	2365.5	1290
							2794	936	2407
							2165.5	2874.75	3513.25
							3282	2695.75	3602.25
							3380.25	1675.25	4011.25
							2920.25	810.75	1678.25
							2668.75	2616.5	2091
							2061	744.5	2050.5
							1427.5	823.75	1107
							2110.5	1142.75	1138.25
							4402	1073.5	2144.75
							2180.25	2601.5	964.25
							2179.25	3007.25	1958.75
							2068	2058.25	2566
							2393.25	2162	1091.5
							1391.25	1892.75	505.5
							1568	2191	1640
							2982.25	3353.25	2446.5
							2548.5	2053.25	2085.5
							1615.75	1225	2274.25
							839	1776	1252.75
							1159.5	3639.75	696.25
							2593.25	1849.75	1169.5
							2594.25	1959.75	930.75
							1685	3224.75	1995.5
							2711.5	3031.75	750
							2714.75	1797.25	1268
							1672.5	4719.75	1869.5
							1782.75	3452.75	1150.25
							2682	2944	2361.5
							3163	4549	728.25
							2867.25	2709	1821.25
							3520.5	3566.75	1290.5
							2417.75	2902.25	660
							1360	1930.75	1911.25
							2518.25	3152.25	1749.75
							2930.75	3539.75	2148.5
							2766.25	4073.25	2750.25
							2709.25	2005.5	3210.75
							1529.5	1356.25	2559.75
							3305.75	2332.75	2565.5
							832.75	2469.75	2691.75
							1357.5	952	1984.25
							2777	2678.5	1569.25
							2453	3289.75	2867.25
							2250	1648.5	2356.25
							1511	1556.75	3122.5
							1269	1676.25	2328.5
							3107.75	2429.75	2509.75
							992	2294	819.75
							2480.25	1674	628.5
							946.75	1379.5	1653.5
								952.75	3316.25
								2388.25	3262.75
								1478.75	2300.25
								1473.25	1764.5
								2182	2937.75
								1917.75	1822.5
								1790	2248
								1998.5	968.25
								3312	1652.5
								616.5	1951.5
								1411.25	2772
								1168.5	1681.5
								1900.75	711.75
								2676.25	1033.75
								1680.25	2408.5
								1272	1698
								890.5	1548
								1511.25	2591.5
								4159	1131
								1068.75	1348.5
								3058	1536.75
								1507.75	1607.25
								1630.25	429.25
								1529.5	1080
								1323.25	741.25
								1221.5	1066.5
								2024.75	2268.25
								2480.5	1186.5
								2705.5	1146.25
								1448	1283.75
								3023.5	3667.25
								2930	2743
								1151	3656.25
								1879.25	3332.25
								1476	1485.5
								1251.5	1051.75
								1286	2577
								2097.5	2789.25
								2342	2042
								2373.75	2330
								3602.5	3482.5
								3533.25	3201.5
								3229.5	1480
								1514.25	1345
								2276	3420.75
								2687.75	3707
								2176.5	4308.25
								2599.5	2581.5
								2564.75	1088.25
								3098.5	1444.75
								1182.25	1163
								2259.25	2358.5
								1759.25	2743.5
								3296.75	3758.75
								2619.25	1404
								1280.25	2916
								1781	1095
								2168.75	3638
								3172.5	1951.25
								3296.5	981.25
								3728.5	2337.5
								2136.25	831
								1911.5	2768.25
								2616.75	1021
								1709	3211.25
								1093.75	1858.75
								1710.75	2534.25
								851	2012
								1901.75	2379.25
								2151.75	3713.75
								1198.5	2292
								1979.25	1807.75
								2843.25	968.25
								3197	3140.25
								1664.25	1518.5
								2314.75	2307.75
								1476	3551
								3119.5	1127.25
								2493.5	3543
								1110	2961
								1568.25	758
								2847.25	1727.75
								1577.5	967
								2103	2469
								1960	2606
								3166.25	2281
								3079.5	1261.75
								1119.75	3110.25
								3057.25	1397.25
								2235.75	3194.5
								1391.25	2712
								2345	3189.25
								3795.25	2109.75
								2187.75	3772.25
								2242.25	3680.25
								3032.25	2587
								3258	1425.25
								1116.5	1376
								1058.25	3671.5
								1708.75	813.25
								2649.25	1880
								1937.25	1182
								1130.75	1299.5
								2791.25	1601.5
								2673	2466.5
								2969.25	1734
								1850.25	1536.5
								2503.75	1482.25
								1351	3153.25
								1372	3064.5
								1092.5	1953
								2541	3228.5
								2466.75	2294.5
								2512.25	3860
								1210	2314.25
								2665.75	2315
								1363.25	2286.5
								1476.25	3331.25
								2391.5	1971.5
								1514.75	1360.25
								2223.75	3534.5
								2488.5	1413.75
								1320.25	3194.25
								1706.5	4117.5
								1155.5	2571.75
								1721.25	2350
								1815.5	2798.5
								3174.5	1570.75
								2616.5	1488.25
								1234	2186.75
								1005	1996.25
								1153	1098.25
								2052.25	805.5
								1959.25	1052
								2719	2129
								1636.5	3050.75
								2052.25	1843.5
								3903.75	3040.5
								3171.5	1978.75
								1495.5	2021.75
								1033.5	4006
								2576.5	3108.5
								1583.25	2264.75
								1603.75	2794.25
								1346.75	1222.5
								1456	1441.25
								1726.25	1524.25
								1332	1136.5
								3428	2310.75
								3266.25	1595
								1912.75	2678.5
								1726.5	3870
								2263.25	2440.75
								1932.25	1426.5
								2482.25	2473.5
								1980.5	2278
								3141	2796.5
								1544.25	1366
								1754	2569.25
								685.5	3085
								1759.75	1481
								1064	2313.75
								1681	2145
								1105.25	2127
								1952	1181.75
								1393.75	957.75
								1743.25	2155.75
								1249.75	2551.25
								1642.5	2296
								2766.25	2046.5
								3227.5	1877.5
								1694.25	1874.5
								1826.25	1175.75
								2120.25	886.25
								1128.75	1787.5
								2410	747
								2830.25	2589.5
								2266.25
								1482.75
