# Supplementary material for: Modulating phosphatase DUSP22 with BML-260 ameliorates skeletal muscle wasting via Akt independent JNK-FOXO3a repression
Source: EMBO Mol Med. 2025 Apr 22;17(6):1259–88. doi: 10.1038/s44321-025-00234-2 (PMC12162873; doi:10.1038/s44321-025-00234-2)
Supplement: Supplementary file 7 — Source data Fig. 5 [file 44321_2025_234_MOESM7_ESM.zip › Figure 5G.xlsx]

## Sheet: Figure G
				Count(%)
					siCON	siCON+Dex	siDUSP22+Dex
				0-0.5	0	0	0.188324
				0.5-1	4.23729	12.0075	6.02637
				1.0-1.5	11.5819	26.2664	16.3842
				1.5-2.0	14.6893	24.3902	16.0075
				2.0-2.5	17.5141	17.636	17.8908
				2.5-3.0	22.0339	10.6942	13.936
				3.0-3.5	17.5141	6.37899	15.2542
				3.5-4.0	7.06215	1.68856	8.6629
				4.0-4.5	2.54237	0.375235	2.82486
				4.5-5	1.9774	0.562852	1.88324
				5-	0.847458	0	0.94162
