# Supplementary material for: Modulating phosphatase DUSP22 with BML-260 ameliorates skeletal muscle wasting via Akt independent JNK-FOXO3a repression
Source: EMBO Mol Med. 2025 Apr 22;17(6):1259–88. doi: 10.1038/s44321-025-00234-2 (PMC12162873; doi:10.1038/s44321-025-00234-2)
Supplement: Supplementary file 7 — Source data Fig. 5 [file 44321_2025_234_MOESM7_ESM.zip › Figure 5H.xlsx]

## Sheet: Figure H
				Type 2A
					siCON	siCON+Dex	siDUSP22+Dex
				0-0.5	0	0	0
				0.5-1	14.7783	36.1905	13.0719
				1.0-1.5	41.8719	37.1429	45.7516
				1.5-2.0	21.6749	15.2381	25.4902
				2.0-2.5	11.8227	7.61905	7.18954
				2.5-3.0	4.92611	2.85714	5.88235
				3.0-3.5	2.46305	0	1.30719
				3.5-4.0	0.492611	0.952381	1.30719
				4.0-4.5	0.492611	0	0
				4.5-5	0.985222	0	0
				5-	0.492611	0	0
