# Supplementary material for: Modulating phosphatase DUSP22 with BML-260 ameliorates skeletal muscle wasting via Akt independent JNK-FOXO3a repression
Source: EMBO Mol Med. 2025 Apr 22;17(6):1259–88. doi: 10.1038/s44321-025-00234-2 (PMC12162873; doi:10.1038/s44321-025-00234-2)
Supplement: Supplementary file 7 — Source data Fig. 5 [file 44321_2025_234_MOESM7_ESM.zip › Figure 5I.xlsx]

## Sheet: Figure I
				Type 2B
					siCON	siCON+Dex	siDUSP22+Dex
				0-0.5	0	0	0.806452
				0.5-1	11.828	42.4779	2.41935
				1.0-1.5	32.7957	35.3982	43.5484
				1.5-2.0	24.7312	14.1593	29.8387
				2.0-2.5	18.2796	5.30973	11.2903
				2.5-3.0	5.91398	2.65487	8.87097
				3.0-3.5	3.76344	0	1.6129
				3.5-4.0	2.15054	0	0.806452
				4.0-4.5	0	0	0.806452
				4.5-5	0.537634	0	0
				5-	0	0	0
