# Supplementary material for: Modulating phosphatase DUSP22 with BML-260 ameliorates skeletal muscle wasting via Akt independent JNK-FOXO3a repression
Source: EMBO Mol Med. 2025 Apr 22;17(6):1259–88. doi: 10.1038/s44321-025-00234-2 (PMC12162873; doi:10.1038/s44321-025-00234-2)
Supplement: Supplementary file 7 — Source data Fig. 5 [file 44321_2025_234_MOESM7_ESM.zip › Figure 5K.xlsx]

## Sheet: Figure I
		P-JNK				JNK				P-FOXO3A/FOXO3A				FOXO3A				DUSP22
		siCON	siCON+Dex	siDUSP22+Dex		siCON	siCON+Dex	siDUSP22+Dex		siCON	siCON+Dex	siDUSP22+Dex		siCON	siCON+Dex	siDUSP22+Dex		siCON	siCON+Dex	siDUSP22+Dex
		1.82136	1.19807	2.47223		0.515413	5.77633	1.57374		0.417284	0.113629	0.300468		2.67536	6.08212	0.824277		0.825281	0.753229	0.121413
		0.503217	5.88937	0.652608		1.03006	6.46041	2.55771		0.803441	0.116937	0.322869		0.497922	5.08946	1.06076		1.03262	0.988547	0.0971734
		0.40309	1.45629	0.566789		0.85309	5.51488	1.40327		2.30897	0.131335	0.838852		0.131501	3.42741	0.483688		1.19746	1.25487	0.14006
		1.27234	7.00228	0.788382		1.60144	5.02261	3.15773		0.470302	0.127323	0.856696		0.695219	3.43233	0.500773		0.944632	0.134595	0.197464
	Average	1	3.8865	1.12		1	5.69356	2.17311		1	0.122306	0.579721		1	4.50783	0.717375		1	0.78281	0.139028
