# Supplementary material for: Modulating phosphatase DUSP22 with BML-260 ameliorates skeletal muscle wasting via Akt independent JNK-FOXO3a repression
Source: EMBO Mol Med. 2025 Apr 22;17(6):1259–88. doi: 10.1038/s44321-025-00234-2 (PMC12162873; doi:10.1038/s44321-025-00234-2)
Supplement: Supplementary file 7 — Source data Fig. 5 [file 44321_2025_234_MOESM7_ESM.zip › Figure 5L.xlsx]

## Sheet: Figure I
		p-c-jun					c-jun
		siCON	siCON+Dex	siDUSP22+Dex			siCON	siCON+Dex	siDUSP22+Dex
		0.922179	1.34244	0.408551			1.66838	6.04489	1.70573
		0.544455	1.42392	0.408616			0.803239	5.72868	1.81091
		1.23609	1.11993	0.226075			0.486798	5.53521	1.18267
		1.29727	0.763304	0.138678			1.04158	6.58044	1.72698
	Average	1	1.1624	0.29548			1	5.97231	1.60657
