# Supplementary material for: Modulating phosphatase DUSP22 with BML-260 ameliorates skeletal muscle wasting via Akt independent JNK-FOXO3a repression
Source: EMBO Mol Med. 2025 Apr 22;17(6):1259–88. doi: 10.1038/s44321-025-00234-2 (PMC12162873; doi:10.1038/s44321-025-00234-2)
Supplement: Supplementary file 7 — Source data Fig. 5 [file 44321_2025_234_MOESM7_ESM.zip › Figure 5N.xlsx]

## Sheet: Figure I
					P62				MURF-1
					siCON	siCON+Dex	siDUSP22+Dex		siCON	siCON+Dex	siDUSP22+Dex
					0.23772	2.50489	0.473336		0.167004	3.33906	0.249251
					1.09192	1.77917	1.35283		0.746743	1.99852	0.682312
					0.663331	2.01752	0.479719		1.37951	2.06568	0.191155
					2.00703	3.05881	0.782241		1.70674	0.759588	0.590342
				Average	1	2.3401	0.772031		1	2.04071	0.428265
