# Supplementary material for: Modulating phosphatase DUSP22 with BML-260 ameliorates skeletal muscle wasting via Akt independent JNK-FOXO3a repression
Source: EMBO Mol Med. 2025 Apr 22;17(6):1259–88. doi: 10.1038/s44321-025-00234-2 (PMC12162873; doi:10.1038/s44321-025-00234-2)
Supplement: Supplementary file 8 — Source data Fig. 6 [file 44321_2025_234_MOESM8_ESM.zip]

Archive with 23 entries (23 files):
- Figure 6E/Dex/Figure'/Dex0004.tif
- Figure 6E/Dex/Figure'/Dex0014.tif
- Figure 6E/Dex/Figure'/Dex0017.tif
- Figure 6E/Dex/Figure'/Dex0022.tif
- Figure 6E/Dex+BML 5/Figure/BML (2).tif
- Figure 6E/Dex+BML 5/Figure/BML (3).tif
- Figure 6E/Dex+BML 5/Figure/BML (4).tif
- Figure 6E/Dex+BML 5/Figure/BML.tif
- Figure 6E/Vehicle/Figure/con0008.tif
- Figure 6E/Vehicle/Figure/con0010.tif
- Figure 6E/Vehicle/Figure/con0011.tif
- Figure 6E/Vehicle/Figure/con0014.tif
- Figure 6I/Figure 6I Atrogin-1.jpg
- Figure 6I/Figure 6I DUSP22.jpg
- Figure 6I/Figure 6I GAPDH.jpg
- Figure 6I/Figure 6I MuRF-1.jpg
- Figure 6B.xlsx
- Figure 6C.xlsx
- Figure 6D.xlsx
- Figure 6F.xlsx
- Figure 6G.xlsx
- Figure 6H.xlsx
- Figure 6J.xlsx
