# Supplementary material for: Modulating phosphatase DUSP22 with BML-260 ameliorates skeletal muscle wasting via Akt independent JNK-FOXO3a repression
Source: EMBO Mol Med. 2025 Apr 22;17(6):1259–88. doi: 10.1038/s44321-025-00234-2 (PMC12162873; doi:10.1038/s44321-025-00234-2)
Supplement: Supplementary file 8 — Source data Fig. 6 [file 44321_2025_234_MOESM8_ESM.zip › Figure 6B.xlsx]

## Sheet: Figure B
		Body weight
			0	3	7	10	13
		Con	1	1.02524	1.01637	1.04434	1.05184
		dexa	1	0.980205	0.972696	0.976109	0.972696
		BML 5	1	0.995182	0.991741	1.00826	0.994494
