# Supplementary material for: Modulating phosphatase DUSP22 with BML-260 ameliorates skeletal muscle wasting via Akt independent JNK-FOXO3a repression
Source: EMBO Mol Med. 2025 Apr 22;17(6):1259–88. doi: 10.1038/s44321-025-00234-2 (PMC12162873; doi:10.1038/s44321-025-00234-2)
Supplement: Supplementary file 8 — Source data Fig. 6 [file 44321_2025_234_MOESM8_ESM.zip › Figure 6C.xlsx]

## Sheet: Figure C
		Grip strenghth
		Control	Dex	BML-260 5mpk
		8.48466	3.98625	9.62633
		6.9322	9.11972	8.06984
		10.6273	6.3255	8.92808
		8.63087	9.21201	9.02797
