# Supplementary material for: Modulating phosphatase DUSP22 with BML-260 ameliorates skeletal muscle wasting via Akt independent JNK-FOXO3a repression
Source: EMBO Mol Med. 2025 Apr 22;17(6):1259–88. doi: 10.1038/s44321-025-00234-2 (PMC12162873; doi:10.1038/s44321-025-00234-2)
Supplement: Supplementary file 8 — Source data Fig. 6 [file 44321_2025_234_MOESM8_ESM.zip › Figure 6D.xlsx]

## Sheet: Figure D
		RPM, latency to fall
		Control	Dex	BML-260 5mpk			Control	Dex	BML-260 5mpk
		14	7	14			375	109	264
		17	7	20			487	43	237
		20	11	21			380	50	99
		30	17	24			600	58	204
