# Supplementary material for: Modulating phosphatase DUSP22 with BML-260 ameliorates skeletal muscle wasting via Akt independent JNK-FOXO3a repression
Source: EMBO Mol Med. 2025 Apr 22;17(6):1259–88. doi: 10.1038/s44321-025-00234-2 (PMC12162873; doi:10.1038/s44321-025-00234-2)
Supplement: Supplementary file 8 — Source data Fig. 6 [file 44321_2025_234_MOESM8_ESM.zip › Figure 6F.xlsx]

## Sheet: Figure F
					CSA
					Vehicle	Dex	BML 5
					3602.25	1568.25	3276.75
					1946	1043	3681
					4421.25	1523.25	3034.25
					5992.5	625.25	3076
					2711.25	1773.5	1209.25
					1981	1836.5	3580.25
					2027.5	2864.75	1391
					1938	874.5	3293.75
					1758.5	1002.75	1692.25
					1796.75	1279.25	2386.5
					2770	1663.75	1710
					2645	811.75	2445.5
					1438	1744.25	1037.75
					1919.25	1773.5	2912.25
					2894.5	1275.25	687.25
					3233.75	2180.5	1502
					1329	1637	1680
					859	1201.25	3423.75
					1184.75	1577.5	1406
					1363.5	1451.5	3013
					2349.75	2393	3190
					2291	893	2627.75
					3447.5	2079	1652.25
					1585	1796	2398.25
					1642.75	2603.25	1441.25
					1724.25	784.5	2122.75
					1867.5	954.25	2259.25
					1495.5	1145.5	1185.75
					1225.5	2267.75	2549.75
					1502	2790.5	2557.25
					1226.75	983.75	1227.5
					1217	1200.5	2032.5
					1613.75	2481.5	2399
					1825	2045	1108.5
					2273.25	1290.75	1129.75
					1182	1579	3051.25
					1533.75	2806.25	2751
					2217.75	781	3002
					1675.25	965.75	2971.5
					2279	829.5	4201.5
					1656.25	2054.5	1889.25
					1371.5	928.5	1293.25
					1373	978	3687
					2214.5	786.75	1963
					2829.25	3233.75	1355.5
					1696.25	1099.5	1868.25
					1440.25	717.5	1514.75
					2354.25	1273.75	2782.5
					1067.5	777	2236.25
					3231.5	2427.5	2140
					5762.75	2861.5	1853
					3941.25	1289	2941.75
					1697.5	1612.75	1651
					3805.5	2283.75	934.75
					1483.5	1293.75	2156.5
					1695.75	1356	2602.25
					3351	2615.25	3212
					2413.25	1089.75	1101.25
					2157.75	1831	2339.75
					3203.25	944	952.75
					1363.25	2432	1032
					2375	2208.5	2723.5
					2219.25	1901	2644.75
					2163.75	871	2319.75
					2885	3638.75	1218.5
					3053.75	2316.5	3090
					2809.5	2982.75	1887
					1578.25	2060.5	2207.25
					1075.25	1376	3683.25
					1052.75	2219.25	1219.5
					1632.25	1253	2956.25
					2088	1745	985
					2325.75	1354.5	2817.75
					1944.75	971.5	907.5
					3302.75	2213	1256.75
					3042.25	2390	3102
					1522.75	876	2792.5
					1706.75	1743.25	1214.5
					2223.75	2190.25	2493.25
					1565.25	2012.75	1550.5
					2327.25	1912.5	1590.75
					2843.5	1308.75	772
					2588.5	1106.75	3294.25
					3233	1480	4297.25
					3233	905.25	2803.25
					1334.5	1056	1607.25
					4300	1970.5	2488.75
					2920.5	1002.75	6800
					2520.5	2739.5	2929.75
					2172.25	1120.5	2458.25
					1202.5	1337	2377.5
					1240	924.75	3141.25
					1000.5	1406	3081
					3408	1751.5	2659.75
					2575.25	1020.25	1405.25
					3675	2810.25	3414
					1562.75	2811.5	2518.75
					1275.25	1782.75	1402.25
					2024	959.75	3372
					2093.5	1824.5	2362.25
					2521.75	679	1724
					2323.25	2236.25	1590.5
					3883	2719.5	3214.5
					3972.25	2552.75	2644
					4223	1306.75	2832.25
					1207.75	1430.5	2260.75
					2437.75	1259.25	3306.75
					1431.25	1761.75	2950.5
					991.25	1785	2930.75
					3550.75	942.5	2932
					2654.25	934.75	3516.75
					4525.25	1177	2413.75
					4195.5	2032	2819.5
					2916.5	1117.75	2327.25
					2118.25	1135.25	3304.5
					2852	1466.5	2095.75
					2901	1016.75	1565.5
					1486.5	1732	2303.5
					1257.25	2652	1607.5
					2412.5	638	1045.25
					3437.5	795.75	2192.25
					2312.75	1032	1722
					3734.25	648.25	1443.5
					2014.25	2937.5	2471
					3623.5	1078.25	3349.25
					2644.75	939.25	993.75
					1499.5	1207.25	2222.5
					1105.25	855	1308.5
					2451.75	2017.25	2021.5
					2588.75	712.25	2041.25
					3035	906.5	903
					2286	1208.25	2248.75
					2096	1056.5	799.25
					1553	1324	2790.75
					4095.25	474.25	1449.5
					1643.25	674.25	2855
					4079.25	939	2405.75
					3264.25	809.25	973
					2930.5	1266.75	2320.25
					3294.25	947.75	1539.5
					4687.75	739	1523.25
					3175.5	878	1747.25
					1042.25	1620.25	2164.25
					2317.25	1557.75	1875.5
					3510.5	1136.25	1562
					1755.25	2184.5	992.25
					2546	2068.75	1882.75
					978.5	1088.25	1699
					1510.5	1196.5	987
					2357	1696.75	1114.75
					981	2195	2448.25
					3182	758.25	1919.25
					3249.75	1720.25	1305
					3384.25	1671.75	1082
					5059.5	1549	1912.25
					2699.25	1188.25	1880.5
					1939	1069.75	1062.25
					906.25	1907.75	1735.5
					1770.25	2412.5	1079
					1797.25	2198	1703.5
					2922.25	1865.75	1156.25
					1867.5	837.5	1500.25
					3975	1401	2135.25
					1598.75	1604	1795.5
					2119	2341.75	834.75
					2167	732.5	2332.5
					3146.5	1472	1919
					3615.75	3098	1386.75
					1510.5	1818	1457.75
					1486.5	1830.75	957
					3300	1795.75	1617.5
					1703.75	2992.25	1157
					1310.25	1934	1685
					1507	1048.5	2240
					3550.75	1972.25	1738
					1724.5	1220.5	2326.25
					2011.75	2480	1449.25
					3369.25	1120.5	1028.5
					2240	2232	1965.25
					2815.5	1190.5	2051
					2717.25	1889.75	1943.5
					1787.5	2719.5	1346.5
					1240	2188.25	1424.5
					2201.75	1781.5	768.75
					1804.5	2981.25	1396.25
					2576.75	2292.5	2306.25
					1472.75	1062	1200.25
					2828.25	3338	1418
					1931	2617	1344.75
					2766.25	2405.75	2445.5
					1702.25	2916	983.75
					3127.25	1046.5	2092
					1589.75	1933.5	1451.75
					1772.5	2217.75	1546.5
					4263.25	780.5	1628
					1697.25	1882.25	1515.75
					2737	630.25	989
					2348.25	2210.25	2026
					2976.75	1768.25	1583.75
					1240.75	1407.75	3105
					1743.75	1465.5	3928.25
					2261.75	843.5	2709
					2603	1618	2718
					3086.75	2444	2484.25
					3533.5	2144.25	3059
					2314.75	949.5	3350.75
					3493.75	1176	2254.75
					3520	1823.25	3080.5
					2226.5	2680.75	3152.5
					1249.25	2305.5	3427.75
					3165.5	3281	2092.75
					4913.5	1797.5	1109.5
					2355.5	847.75	2498.25
					3657.5	783.25	2982.25
					4035.25	2973.5	1751.5
					1621	2247	2433.75
					2147.75	2611.25	2472.25
					1252.75	2765.25	2964.75
					2051.5	2165.25	2755.25
					3269	1204.5	3253
					1924.5	1454	2800.25
					2060.75	885.75	2914.25
					3161.5	3136	1577.25
					1640.5	1301	2324
					1986	1255.75	3332
					1175.5	1913	3015.5
					2829	1278	3674.5
					1688	826	2154.25
					1859.75	871.75	1971.75
					1597.5	1357.25	2209.5
					3605.25	2477.75	2728.25
					2655.5	1695	2224.25
					1881	1277.5	2791.75
					3251.75	957.5	3312
					4951.25	851	1871.25
					1578.25	1433.5	2151.75
					2933.5	1669	2411
					2552.25	2198.75	2074.5
					2498	2417.25	2011.5
					1834.25	1029.5	2240.75
					2987	1238.5	2675.75
					3536	1042.25	3162.5
					3692.75	1167.5	1904.5
					1690.25	2305	2887.5
					1950.25	846.5	2215.75
					2961.25	1713.75	2542
					2547.75	1474.75	2135
					3924.5	2048.25	1512.25
					2246	1816.25	1455.5
					3583.75	619.5	2191.5
					3398	583.5	2349
					2771	1332.25	1393.5
					1454	397.25	2454.75
					1817.75	1042.5	3020.5
					3567	1737.25	3438.75
					3812.5	2657.25	1981.5
					2290.5	2240.25	1721.75
					3480	423.75	1810.5
					3583.75	1057.5	2275
					4228.5	1129.75	3052.75
					2238	3219.25	1494.25
					2694.25	2619.75	2616
					3519	2174.75	3172.5
					1480	1934.5	3164.25
					2316.5	704	2611.75
					2198.25	1259.5	2422.5
					3228.75	1978.5	3789
					1763.75	2825	2794.25
					2932	1822.75	2876.25
					2379	2264.25	2398.25
					2644.5	2260.5	2523.25
					3240	1512.5	2122.75
					1567.5	2764.25	2859.75
					2196	1411.5	2379.75
					3143.75	2832	2043.75
					2833.25	1541	2069.5
					2699.75	1568.5	957
					1117.25	1344.75	2140
					2647.25	1071	1755
					2944.5	1388	898.25
					2516.75	1138.5	2173.25
					3418.25	2014.25	1767
					4143.75	1811.25	3036.25
					1703	2174.75	1964.75
					4361.5	2185	2044.5
					1659.25	893.5	2020.25
					1979.5	1418.5	1578.75
					2630.5	2944.75	2504
					1275	2896.25	1712.5
					2020	1920.25	1449.25
					1749.75	1699.5	1864.75
					1217	1947.25	1825.5
					1415	2893.25	2060.25
					1770.75	1114.75	1512.75
					3105.25	1010.25	2230
					2343.25	2051	1957.5
					3429.75	1560.25	3115.5
					1238	1967.75	2039.5
					3854.75	2386.75	1658
					1894.5	1014.5	3564.5
					2160.75	1374.5	2088.5
					3473.75	2702.75	2438
					1555.75	896.75	4654.75
					1858.5	995	2448.5
					3185.75	1843.25	2535.5
					2724.75	1029.75	2317.75
					3136.75	730.25	2350.25
					4545.25	2038	4207.75
					1990	2507	1439
					2242.75	2117.5	2100
					3499	1452.5	1304.25
					1694	1464	2320.75
					3270	2841	1708.25
					2484.25	1004.5	2485.5
					1637.75	3089.75	2320.5
					1976.5	2774	2099.25
					3032.5	1149	2921.75
					3314.25	1803	2017.75
					2656.25	1853.25	2694.5
					717.25	2192.5	3063.5
					1516.5	2349.25	1523
					3285	1469	1686
					3071.5	844.5	1395.25
					1615.5	1225.25	1920.75
					3009.5	2557.5	2128.25
					2565.75	608.75	2249.5
					1119	2040.25	2075.25
					4051	1511.25	1412.75
					2664	1320.75	1014.25
					2647	1336.25	1491
					2931	1899.25	4072
					2943.25	1375.75	2109.75
					2274.5	2138.75	2630.25
					3491.5	780.5	1309
					1727.5	1670.25	2753.75
					1675.25	2038.5	3121.25
					2297	1771.5	1881.5
					2960.75	1117.5	2768.5
					2640.5	1490.25	1736.5
					3902.75	1244.75	2770
					1476	1802.5	2664.5
					4621.25	773	1195.25
					3912.25	990.25	2043
					1757.25	1028	1253.75
					2761.25	674.5	1262.5
					2765.5	2484	977.5
					1638.25	1157.25	1358.75
					2879.75	1431.25	2104.25
					1947.75	1153.25	1861.75
					4106.75	2446.75	2290.5
					1484.5	2828.25	1924.5
					1270.75	2422.75	1832.25
					3014	1668.75	2177.75
					3131.75	1689.5	2051
					3412	886	1820
					4238.25	1209.25	2643.5
					1193.75	1387.5	2967.75
					2584.25	788.25	700.75
					4333.5	3251.5	2057
					2195.75	919	2542.5
					1969.25	1400.5	1170.25
					2730.25	1764.5	1914.25
					3342.75	1410	1419.75
					4208	1082.5	2229.75
					4525.25	1079	3388
					1779.25	2371.75	2547
					4503.5	2479	1628.75
					3750.25	1936	2793.75
					2949	1053.5	1524.75
					3824.5	2840.75	1656.75
					956.5	1828.25	1179
					2528	1627.25	3597
					2969.75	1194	2676.75
					3438.25	2650.75	1605.5
					2676.25	2253.5	2095.75
					2959.5	1487.25	1671
					4551.75	1464.5	2166.75
					3715.75	1304.5	941
					3567.25	2477.75	2033
					1036	770.25	1467.75
					1330.5	1153.75	2435.5
					1923	1632.5	2675
					2553.25	1569	976.5
					2912.25	865	2606.5
					2156.25	801	1725.25
					3371.75	2517.5	982.25
					1158.75	2527.75	1906
					1662	1460.5	1344.5
					3189.5	2974.5	1464.25
					3343.25	2026.75	2214.5
					2047.75	1139.5	1876.25
					2479.75	1024.5	2418.5
					2979.5	1643.75	2392.25
					2801.75	1576.5	1484.75
					1113.5	2114.5	1952.75
					3849	643	1837.25
					3804.5	1018.25	2886.75
					4154.25	1316	2325.75
					2826.5	2430	1332
					993.25	1295.75	3813.5
					2825.75	2387.5	2164.75
					1958	2216	1431.5
					3426	2256.75	2800.25
					1729.25	981.5	1296.75
					3552.25	2527	1415.25
					1984.5	789.75	2005
					3806.5	2321.25	2057.5
					2702	2128.5	2500.5
					4097.75	848.25	2564.5
					2479	1133.25	2737
					2844.5	1127.25	1877.25
					2207.75	776.5	2000.75
					1765.5	1098.25	1709
					1569	1488.25	2153.5
					1448	1557.25	3428.5
					986.25	1220.75	2302.25
					1527.5	1330	1231.5
					2908.75	2058.25	2385.5
					2354.75	1205.75	2214.75
					2597	1051	2471
					1974.75	3667.5	1456
					3399	937.75	2245.5
					3252.5	1737	3473.25
					3004	1466.5	2966.75
					2388	1476.5	2908.5
					3876.25	1298	2128.5
					2289.75	1510.75	2283
					2113.75	1752.25	1649.75
					3296	858	2722.75
					2479.75	933.25	1592.75
					2819.5	1696.25	1770
					3335.25	1187.25	3520.25
					2964.5	708.5	1516.25
					1753.5	2197.25	2291.25
					4216.25	1982	1726.5
					4055.75	1200.5	2535
					3829	574.5	2259
					2099	1101.75	2870.25
					3268.5	2094.5	2942.5
					2876.75	924.75	2641.5
					1661.25	1401	1223.5
					3236.25	2481.5	1876.75
					2312.25	1917.25	2504.25
					2182	2039.75	2573.5
					1565.5	909.75	1900.75
					1763.25	1180.75	1733.25
					2226.5	1059	2716.25
					2041.75	1297
					2183.25	1423
					2202	1184
					1663.75	1684.5
					3936.5	1956.75
					2589.25	726.75
					4775.5	1735.75
					1546.25	2057.25
					1109	677.75
					1485	1426.25
					1309	1738.5
					2704.5	946.75
					2306.5	1045.25
					3155.75	1280.5
					1477	1178.5
					1651.5	1398.25
					2887.5	940.5
					2380.5	1915.25
					1765.25	1685
					1658.5	1780
					3175.25	1642.25
					1379	866
					1982.25	904.5
					3269	1716.75
					2071.75	1128.75
					1208.5	799.25
					1751.25	1308.25
					3268.25	2207
					4870.25	1074.5
					875.5	1229.5
					1568	2136
					3393	1169.75
					3677.75	1043.25
					4969.25	1230.75
					2986.75	1237.5
					3459.75	1764.75
					1405.5	860.25
					2900.75	1753.75
					2502.5	1477.75
					2311	1441.25
					4070.75	903.5
					1555	1675.5
					3345.75	1557.5
					3391.75	1149.25
					2502.75	993
					1893.25	1041.25
					3582	1601
					2045.25	1580.75
					2551	1638
					1254	2996
					3353.25	2800.75
					2202.75	1123.5
					1602.5	937.25
					1518	1330.5
					2071.5	1311
					1340.25	1661
					2184.25	2613
					1558.5	784
					1407.5	2350
					3736.5	2311.5
					3069.75	2587.75
					2046.5	1625.5
					4121.25	1795
					2766	2216.25
					1359.25	1379.5
					2821.25	1323.25
					2676	1758.25
					4036.75	1087.5
					2185	2567.75
					3484.25	1156
					3699.5	2237.25
					1126	1199.75
					1607	1242.25
					1779	1927.75
					1683.75	868.75
					2028.5	1708.25
					3646.5	2312.25
					1710.25	1092.5
					4274	1187.5
					1944.25	1351
					2010.25	1649.75
					2440	2013
					2521.25	1917.75
					2415.5	1795.5
					2354.25	1389.75
					1943.5	1491
					963.5	1973
					4502.25	1149
					3571	1228.25
					2517.75	1626.5
					2336	1047.75
					2750.75	959.5
					3908.75	1658
					2679.75	2048.25
					1550.25	1987.25
					2283.25	2530.75
					3300	1234
					3594.5	1351
					1645	1978.5
					2422.75	630.25
					1181.75	903
					1577.25	1689.75
					1666.75	1753
					1614.25	2073.75
					2065	2279.5
					1318.75	2072.75
					2246.25	943.25
					3717	1020.75
					3272	2231.75
					2812.25	1389.75
					2124.75	1988
					4448	1880.25
					2037.25	2609
					2318.25	1178.5
					2782.5	1116
					4847.25	2193.25
					1393	983
					2568	2344.25
					1820	1650.75
					1840.5	1975.25
					1566.5	2400.75
					2771.5	2228.5
					1670.5	1450.5
					1723.25	2371.25
					1524.75	967
					1987.25	2192
					1939.5	2143
					4198.5	1138.25
					1640.75	3499.5
					4081.75	2132.75
					2407.5	3632.25
					3634.25	2033.25
					2862	2841.75
					1244.5	1309.5
					1862.75	2514.75
					2886.5	2216.25
					1620.5	1784
					3801.25	2868
					2903	1709.5
					3193.25	1863.75
					3187.75	1762.5
					3307.25	2503
					2539.25	1429.75
					1463.5	1335.75
					3589.75	2815.75
					2902	1906.75
					2586	603.5
					1323.25	2823
					1837	2656.5
					2844	1907
					3857.5	2935
					3161.25	2202
					2788	2096
					3295.25	2156.5
					1627	2219.5
					2665.75	1748.25
					1265.75	1410.5
					1320	1089.25
					4705	914.25
					787.5	1232.75
					2342	1793.5
					3175	1693.5
					2326.5	977.75
					1505.25	1026.5
					2168.25	2644.75
					3810.75	2771.75
					3564	1209.25
					2576.75	2709.25
					1583.5	2409.75
					3364.25	3536.75
					1879.25	1915.25
					2013.25	3550
					3208.25	2530.25
					3072.75	2115.75
					3036.5	1325
					2024	2149.75
					2960.75	1977.5
					1077.25	2001.5
					2087	1080.5
					3214	731.25
					2063.5	1490.25
					1113	1992.5
					1724	2347
					2434.5	854.5
					2456	2828.25
					2267.5	699.5
					1523.25	799.25
					3156.75	1553
					1328.75	1933.5
					2849.5	1182
					1929.25	1822
					2470.75	889.75
					1687.5	935.5
					4327	1644
					2447.5	953.5
					4152.25	1615.25
					3092	714
					1379.75	875.5
					4204.75	1223.5
					1599.25	1155.5
					1037	1275.5
					3973.25	787.25
					2117.75	489.25
					3556.5	664.25
					1722.25	1905
					3666.5	1680
					1468.25	758
					798.25	1399.75
					2180	1698.25
					1949.25	564
					1426	1139.75
					2894.25	434.5
					2850.5	1301.75
					2089	1647.75
					2936.25	1372.5
					1778.75	2848
					2285.25	1477.25
					2880	1950.25
					4032.5	1580.5
					1633.25	1607.75
					2825	2075.75
					2934	2294.5
					3159.5	3414.5
					2140.5	803
					2134.25	2436.25
					1792.75	1580.25
					4102.5	627.5
					2672.5	2058.5
					1873.25	1122
					2038.25	1223.75
					1166	2093
					1168.75	3331.25
					2697.5	2669.75
					1286	1863.5
					1314	1493.25
					1885.5	2023
					1584.25	2747.5
					1300	2783.25
					2329.75	970.75
					2630.25	1663
					2654.75	1707.5
					1431.75	1220.75
					1067.5	1127.5
					2341.5	2398.25
					1318	572.5
					1508.5	681.25
					3283.25	786.5
					1365	854.75
					1798.75	2167
					2208	1531.25
					2558.75	590.5
					1697.75	782
					2452	2346
					1326	1689
					1717.5	610.5
					1107	1055.5
					3117.75	810.75
					3219	1492.25
					1204	579
					2398.5	1875.25
					2144.75	882.5
					1135.25	1293.25
					1450.25	2071.75
					1284.5	2038.25
					1933.25	2609.5
					2551.25	2910.25
					1123	3157
					2545.25	1165
					1620	1361.75
					3145.25	845.5
					1863.75	1348.5
					1323	1415.75
					1341.5	3387.5
					2731	2050.25
					1871	1730.5
					3523.75	1234.25
					2072.5	1693.75
					2505.5	1898.25
					3917.25	1565.75
					1162	2566.75
					2391	1344.5
					2062.25	2498.75
					3491	2162.75
					1136.75	2812.25
					4166	1195.75
					2354.25	1084.25
					1278.75	766.5
					1921.75	1492
					3179	1391.25
					1246.75	1332.5
					3264	1505
					1830.25	1317
					2492.25	1670.5
					2012	2103
					1402.5	696.25
					1232	2683
					839	2133.75
					1548.75	1629.25
					3530	2481
					2835.25	2328.75
					1806	1465.25
					2048.25	1396.25
					1032.75	1685.75
					3547.25	2405.25
					3781.5	2160.25
					3507.25	1445.5
					1945.25	1834
					2191.25	1312.5
					4290.25	1450.5
					2392.75	1619.75
					4101.5	1369
					2990.75	1575.5
					4035.25	1191
					2623.5	2132
					2281	879
					1865.75	1185
					2506.75	904.5
					1778.25	1306
					2382.5	1497.5
					2071.25	1361.25
					1312.75	2880.25
					3009.5	1937.5
					1306.5	755.25
					2293.25	2031.25
					1642.75	1002
					1287.25	1313
					1088	1235.75
					2573.5	1692.75
					3460.5	1558.75
					2780.75	1963
					1893.75	1676.25
					1014	941.5
					1905.25	2381.25
					2373	1514.5
					3880.5	1943
					4329.5	2696.75
					3431.75	1008.5
					1975.25	1729.25
					1600.25	2425
					2192.25	1411.5
					4737.75	1497.5
					3312.5	1819.25
					1676.25	1420.5
					1289.75	1404
					1644.5	1918.25
					1618.75	2179.5
					2066.5	2810.75
					2087.5	2641.25
					2339	2231.5
					1296.75	1109.25
					2290.25	1348
					2449.5	1407.5
					2107.25	1716.75
					1494.5	2189.25
					1944	3295.5
					2432.5	1403
					3650.75	1526
					2988.75	1822.5
					1785.75	1067.75
						705.25
						1969
						2207.25
						1295.5
						1289.5
						2206.25
						1329.25
						1152.25
						1431.75
						1531
						3015.75
						1961
						2371.25
						2483
						1563.5
						2523.75
						1995.5
						1633.25
						1575.75
						1518.75
						2099.75
						2505.25
						2924.5
						1550.25
						1411.25
						1377.5
						2342.5
						1649
						1336.75
						2108
						1646.75
						1397
						1332.25
						1826.5
						1586.5
						1737
						2276
						2546
						1780.5
						1235
						2394.5
						1608.5
						1812.75
						2681
						1424.25
						1537
						1672.25
						1402
						3263
						2787.25
						794.25
						1624.25
						1813
						1208.5
						2716.5
						2685.5
						2128.75
						3228.5
						2892.75
						2949.75
						1375.75
						2737.25
						2608
						1812
						2046.25
						2720.5
						2572
						2094.25
						1561
						3516
						3218.5
						2624.25
						3981.75
						2671
						1844.5
						1802.25
						2408.25
						874.25
						2667.75
						3100.5
						2146.25
						1774.75
						3007
						2016.5
						2336
						2225.75
						2557.25
						1122.5
						2075.5
						1123.25
						1786
						1882.25
						1358.5
						2041.75
						1380.25
						784.5
						1572.25
						1398.75
						1193.5
						2148
						1934.75
						1847.5
						1355.75
						845.5
						953.75
						2328
						1149
						934.75
						1971.25
						1035.75
						1230.25
						1254.5
						1991
						2817.75
						1117.5
						1492.5
						1999.75
						1221.75
						1850
						2196.5
						2662.5
						1962.75
						2038.75
						973.25
						1073.5
						1872.25
						1663.75
						1228.5
						1024.5
						1518.75
						1845.75
						1008.75
						1005.5
						1896
						1439.75
						949
						3298.5
						1923
						2694.5
						4227
						1475.5
						2418
						1008.5
						1081
						2018.75
						1127.5
						1287.75
						1289
						2951.25
						2545.5
						3102
						1766.25
						1677
						2756.75
						752
						823.75
						2407.25
						907.75
						2230.25
						1567.5
						3608.75
						1183.5
						900.25
						2352.5
						1328.5
						1746.25
						1185
						2292.75
						1612.25
						2011.25
						891.75
						1298.25
						1437
						2919.25
						1797
						1178.5
						2094.75
						3204.25
						3053.25
						1053.75
						1594.25
						2023.25
						1268
						1600
						1857.25
						2096.25
						1598.75
						2015
						3160.5
						2502.75
						759.75
						823.25
						1510.75
						997.75
						2033.5
						1593
						2377.75
						1945.75
						1267.25
						1016
						1694.75
						1214
						2618.5
						1206.75
						1127.5
						1014.5
						1400.25
						964
						1372
						1409.75
						1226.5
						839.75
						1194.25
						1986.5
						668
						879
						1690
						1977.75
						1395.25
						1471.5
						1168.25
						2084.5
						2863
						2392
						981
						1297.5
						2318
						1205
						2685.25
						2960.5
