# Supplementary material for: Modulating phosphatase DUSP22 with BML-260 ameliorates skeletal muscle wasting via Akt independent JNK-FOXO3a repression
Source: EMBO Mol Med. 2025 Apr 22;17(6):1259–88. doi: 10.1038/s44321-025-00234-2 (PMC12162873; doi:10.1038/s44321-025-00234-2)
Supplement: Supplementary file 8 — Source data Fig. 6 [file 44321_2025_234_MOESM8_ESM.zip › Figure 6G.xlsx]

## Sheet: Figure G
			Count(%)
				Vehicle	Dex	BML260
			0-0.5	0	0.482625	0
			0.5-1	1.73697	15.5405	5.36913
			1.0-1.5	14.1439	30.1158	15.8837
			1.5-2.0	21.5881	23.0695	21.0291
			2.0-2.5	18.3623	17.278	26.8456
			2.5-3.0	16.5012	10.2317	17.0022
			3.0-3.5	12.6551	2.41313	9.8434
			3.5-4.0	8.06452	0.772201	2.68456
			4.0-4.5	4.59057	0.0965251	0.894855
			4.5-5	1.98511	0	0.223714
			5-	0.372208	0	0.223714
