# Supplementary material for: Modulating phosphatase DUSP22 with BML-260 ameliorates skeletal muscle wasting via Akt independent JNK-FOXO3a repression
Source: EMBO Mol Med. 2025 Apr 22;17(6):1259–88. doi: 10.1038/s44321-025-00234-2 (PMC12162873; doi:10.1038/s44321-025-00234-2)
Supplement: Supplementary file 8 — Source data Fig. 6 [file 44321_2025_234_MOESM8_ESM.zip › Figure 6H.xlsx]

## Sheet: Figute H
			TA(weight)
			Control	Dexa	BML-260 5mpk
			1.81818	1.51273	1.67897
			1.86364	1.51237	1.54982
			1.88997	1.32692	1.97048
			1.87063	1.58029	1.86716
		Average	1.8606	1.48308	1.76661
