# Supplementary material for: Modulating phosphatase DUSP22 with BML-260 ameliorates skeletal muscle wasting via Akt independent JNK-FOXO3a repression
Source: EMBO Mol Med. 2025 Apr 22;17(6):1259–88. doi: 10.1038/s44321-025-00234-2 (PMC12162873; doi:10.1038/s44321-025-00234-2)
Supplement: Supplementary file 8 — Source data Fig. 6 [file 44321_2025_234_MOESM8_ESM.zip › Figure 6J.xlsx]

## Sheet: Figure J
			Atrogin-1				MurF-1				DUSP22
			Vehicle	Dex	BML-260		Vehicle	Dex	BML-260		Vehicle	Dex	BML-260
			0.809653	2.29777	0.922725		0.540105	2.22789	2.02312		1.11628	2.13758	1.26155
			0.978783	2.13787	0.903937		1.20634	2.83942	1.81382		1.142	2.84581	1.34111
			1.21156	1.66052	0.736758		1.25355	2.82579	0.906779		0.741715	2.75872	2.08487
		Average	1	2.03205	0.854473		1	2.63103	1.58124		1	2.5807	1.56251
