# Supplementary material for: Modulating phosphatase DUSP22 with BML-260 ameliorates skeletal muscle wasting via Akt independent JNK-FOXO3a repression
Source: EMBO Mol Med. 2025 Apr 22;17(6):1259–88. doi: 10.1038/s44321-025-00234-2 (PMC12162873; doi:10.1038/s44321-025-00234-2)
Supplement: Supplementary file 9 — Source data Fig. 7 [file 44321_2025_234_MOESM9_ESM.zip]

Archive with 43 entries (43 files):
- Figure 7B/Figure 7B DUSP22.jpg
- Figure 7B/Figure 7B GAPDH.jpg
- Figure 7B/Figure 7B MuRF-1.jpg
- Figure 7E/siCON1-1.tif
- Figure 7E/siCON2-1.tif
- Figure 7E/siCON3-1.tif
- Figure 7E/siCON4-1.tif
- Figure 7E/siCON5-1.tif
- Figure 7E/siDUSP22 1-1.tif
- Figure 7E/siDUSP22 2-1.tif
- Figure 7E/siDUSP22 3-1.tif
- Figure 7E/siDUSP22 4-1.tif
- Figure 7E/siDUSP22 5-1.tif
- Figure 7G/Figure 7G Atrogin-1.jpg
- Figure 7G/Figure 7G DUSP22.jpg
- Figure 7G/Figure 7G FOXO3a.jpg
- Figure 7G/Figure 7G GAPDH.jpg
- Figure 7G/Figure 7G MuRF-1.jpg
- Figure 7O/5months/5M 1.tif
- Figure 7O/5months/5M 2.tif
- Figure 7O/5months/5M 3.tif
- Figure 7O/5months/5M 4.tif
- Figure 7O/Aged/Aged 1.tif
- Figure 7O/Aged/Aged 2.tif
- Figure 7O/Aged/Aged 3 2A.tif
- Figure 7O/Aged/Aged 3 2B.tif
- Figure 7O/Aged/Aged 3 Laminin.tif
- Figure 7O/Aged/Aged 4.tif
- Figure 7O/Aged+ BML260/BML-260 1.tif
- Figure 7O/Aged+ BML260/BML-260 2.tif
- Figure 7O/Aged+ BML260/BML-260 3.tif
- Figure 7O/Aged+ BML260/BML-260 4.tif
- Figure 7C.xlsx
- Figure 7D.xlsx
- Figure 7F.xlsx
- Figure 7H.xlsx
- Figure 7J.xlsx
- Figure 7K.xlsx
- Figure 7L.xlsx
- Figure 7M.xlsx
- Figure 7N.xlsx
- Figure 7P.xlsx
- Figure 7Q.xlsx
