# Supplementary material for: Modulating phosphatase DUSP22 with BML-260 ameliorates skeletal muscle wasting via Akt independent JNK-FOXO3a repression
Source: EMBO Mol Med. 2025 Apr 22;17(6):1259–88. doi: 10.1038/s44321-025-00234-2 (PMC12162873; doi:10.1038/s44321-025-00234-2)
Supplement: Supplementary file 9 — Source data Fig. 7 [file 44321_2025_234_MOESM9_ESM.zip › Figure 7C.xlsx]

## Sheet: Figure C
		murf-1				dusp22
		3M	27Mcon	27M DUSP22		3M	27Mcon	27M DUSP22
		0.901521	2.18822	0.593046		0.0862159	10.7607	2.61889
		1.12311	1.55614	1.60884		0.36451	10.2732	3.42766
		1.20881	2.13702	0.514496		2.21779	5.09728	0.630697
		0.766561	3.02242	0.16892		1.33148	10.7955	0.00135267
