# Supplementary material for: Modulating phosphatase DUSP22 with BML-260 ameliorates skeletal muscle wasting via Akt independent JNK-FOXO3a repression
Source: EMBO Mol Med. 2025 Apr 22;17(6):1259–88. doi: 10.1038/s44321-025-00234-2 (PMC12162873; doi:10.1038/s44321-025-00234-2)
Supplement: Supplementary file 9 — Source data Fig. 7 [file 44321_2025_234_MOESM9_ESM.zip › Figure 7D.xlsx]

## Sheet: Figure D
			TA weight
			Sicon (left)	siDUSP22 (right)
			1.0581	1.13325
			1.08097	1.29159
			0.88323	0.951018
			0.820816	0.927262
			0.867305	1.11824
			1.20899	1.27202
