# Supplementary material for: Modulating phosphatase DUSP22 with BML-260 ameliorates skeletal muscle wasting via Akt independent JNK-FOXO3a repression
Source: EMBO Mol Med. 2025 Apr 22;17(6):1259–88. doi: 10.1038/s44321-025-00234-2 (PMC12162873; doi:10.1038/s44321-025-00234-2)
Supplement: Supplementary file 9 — Source data Fig. 7 [file 44321_2025_234_MOESM9_ESM.zip › Figure 7F.xlsx]

## Sheet: Figure F
			CSA
			siCON1	siDUSP22 1
			543	935.75
			785.25	727.5
			1566	836
			848.75	860.75
			654.5	709.5
			1019.25	714.75
			954.5	420.75
			1689.75	809
			1239.5	969.25
			890.75	1000.75
			1186	1387.5
			1600.75	2463.75
			1110.75	939.25
			736.25	902.5
			958.25	1455
			813.75	1450.5
			1295	1784
			577.25	766.75
			928.5	608.5
			674.5	1220.5
			924.25	1884.25
			1303	1719.75
			1349.25	755.75
			1239.75	594.5
			1525.5	910.25
			774.5	1498.75
			1749.25	1298.25
			941.5	1953.25
			1597.5	1015.5
			933.5	798
			1362.75	1108.5
			1228.25	1470.75
			1426	745.25
			1092.25	953.75
			1255	705.25
			1711.5	1285.5
			740	898.5
			507.25	1214
			1494.25	1334.5
			1293.75	1418.75
			1230.25	1378.75
			1365	958.75
			785.25	832.75
			948.5	882.75
			894.5	952
			1276.25	1737.5
			1823	1711.25
			1491	842
			1875.75	1209.25
			701.75	1431.25
			650	1354
			996	949.5
			1224.25	1552.75
			548.75	1712.25
			648.5	880
			988.5	866.5
			904.75	1847.5
			888.75	1403.25
			1185.5	1334.5
			1205.25	1785.25
			1190.25	1442.5
			1347	1701.25
			1166.5	1494.75
			534.75	952
			1923	1098
			1456.75	1387.5
			1284.25	1275
			685.75	1450.5
			1420.75	1266.75
			1336.75	1346.25
			1082.5	1436
			1059	819
			676.75	871.25
			960.75	1197.5
			1176.5	954
			865.75	865
			794	962
			1286.5	988
			1731.25	1181
			884.5	840.25
			545.5	940.5
			798.5	1449
			529.75	951
			1135	1531.25
			723	735.75
			1261.5	797.75
			662.75	1087.25
			483.5	1219.5
			633.75	1226.25
			510.75	1184
			1339.75	1612.75
			1078.75	1033
			537.5	1474.5
			1116.5	1156.25
			540.5	772
			1620.75	750.25
			1055.5	1707.5
			1025	1286.25
			1096	1154
			646.25	1225
			983.5	1422.75
			768	1202.75
			1217.25	972.5
			375.25	1310.25
			688.5	896.5
			923.5	1334.75
			1343.25	728.5
			876.5	890.25
			566.25	927.75
			912.75	1344.5
			614.5	771.75
			1142.25	1180.5
			1141.25	552.5
			1562.5	1080.5
			1337.5	698
			941.5	868.25
			771	1586
			1594.25	979.25
			845.5	1105
			1113.5	967.25
			1335.5	631.75
			1098.75	734.5
			1372.25	895.75
			784.25	418.5
			777.75	1474.25
			565	516
			752	1888.25
			628.75	1099
			1236.25	730.75
			944.25	1594.25
			456.75	1533.75
			890	866
			638.5	827
			1041.5	1251.5
			897.5	1243.5
			982.25	1705
			663.75	515
			932.25	1183.75
			1402.75	1309.75
			856	1128.25
			888.75	1227
			888.75	1662.75
			858.5	1337.75
			1228.75	1260.25
			1158.25	1897
			996	980.75
			1242.5	1484
			954.75	770.5
			1139.5	987
			942.25	1253.5
			1029	858.25
			926.75	1128.75
			898	1126.75
			958	1017.25
			1419.5	877.25
			508.5	2018.25
			904.5	933.25
			753.75	952.25
			1323	1381.25
			924.25	785.5
			1117.25	838.5
			999.75	1539.75
			1133.25	1381.75
			859.5	1211.25
			1104.75	1430.75
			527.25	1207.75
			690.5	993
			612.5	719
			1299.25	1018.75
			1465.25	985
			1641.25	982.5
			618.5	1258.5
			973.75	881.5
			1429.75	985.25
			1600.75	390.75
			971	809.5
			1645.75	961.25
			1224	994.5
			1273	1362.5
			1822.5	1114.5
			1164.5	1169.5
			1484.25	943.75
			801	902.25
			533.75	1432.5
			551.5	1187.75
			1144.75	1591.75
			1004.75	1320.5
			1063.25	1284.75
			1026	1428.5
			644	1282.75
			1184.75	1306.75
			1109.5	1603
			1281.25	936.75
			1689.25	982.25
			505.5	935.5
			1144.5	1104.5
			924.25	1427
			980.5	1301.25
			721.25	1226.5
			625	1247.5
			823	900
			1033.28	1143.56
			561.25	1376.25
			548.75	1698.25
			644.5	779.5
			579.75	640.25
			635.5	751
			795	1351
			489.5	1085.25
			655.25	1192.75
			401.25	435
			543.75	1612.5
			961.75	1570
			630	953.5
			697	1218
			896.25	560.5
			593.25	820.25
			831.75	681.75
			617	618.25
			538.25	835
			540.25	706.25
			840.25	886
			654.25	1248.25
			956.5	623.75
			488.25	782.25
			538.25	931.75
			667.5	585.75
			890.75	761
			576.75	660.75
			782.75	577.5
			721	720.75
			659.5	554.75
			694.5	669
			873	758.25
			747.5	1033.5
			696.5	470
			507.25	759.25
			786.5	676.75
			351.25	699.75
			786.75	466.25
			680	729.75
			762.25	517.75
			608.25	766.75
			584.25	880.75
			796	587.75
			662.5	489
			581.5	780
			504.5	1016.5
			602.75	597.25
			633.75	585.5
			504.75	730.75
			1079.25	933.75
			825.75	533
			949.5	1309.25
			1097.5	628.5
			599.75	576.75
			547.75	503.75
			1002.75	882.75
			614	324.25
			734.25	839.25
			662.25	650
			1109.25	750.75
			913	662.75
			444	901.5
			840.75	777
			431.75	749
			688	1122.5
			969.25	935.5
			801.25	775
			900.75	827.5
			1030.5	632.75
			713.5	542.25
			795.75	678.5
			812.25	1194.5
			647.25	671.5
			780.25	629.5
			790.5	624
			618	763.5
			968.75	436.75
			887.25	767
			616.5	817.25
			637.5	1246.5
			456	513.25
			921	513.25
			892.25	554.75
			620.25	1000.5
			748.5	394.5
			883.25	721
			841.5	615.75
			627.5	595.75
			416.25	780
			879.5	451.75
			702.75	1299.75
			864.25	869.75
			953.75	491.25
			934.5	430.25
			576	622.75
			893.5	698.75
			803.25	422
			938.25	576.75
			761.5	847.5
			1049	869
			1079.25	788.25
			634.25	747.25
			536.5	883
			756.75	724.5
			1001.5	1070.25
			1134	853.75
			786	589.75
			875.5	643.25
			864.75	654.5
			762	765.5
			1165.5	1243.5
			811.5	458.5
			575.75	383
			724.75	509.25
			609.75	780
			786	839.75
			600	875.75
			817	834
			497	1017.25
			576.5	791
			650.25	1010.5
			677	671.75
			1238.75	650.75
			832.75	502.75
			564.75	549.75
			652	931
			651.25	845.75
			874	728
			723	1373.25
			814	1013.75
			691.75	817.75
			751.25	1297.75
			699.25	797
			926.75	838.25
			432.75	1051
			531.75	866.5
			352.5	820.5
			673.5	1133
			688.25	965
			912.75	784.75
			1129.25	748.75
			665.25	733.25
			705.25	422
			1004.75	987.25
			466.75	614.75
			693.25	575.5
			801	786.75
			741.75	527.25
			570.75	875
			921.5	598.5
			761	1097.75
			644.75	890.5
			685.5	581.25
			556.25	1079
			626.5	546.75
			614.75	931
			865.5	894.25
			955.75	674.25
			1517.75	709.25
			757	924.5
			757.75	745.25
			430.5	757.75
			662.25	685
			951.5	615.25
			814.75	820.5
			807.5	407
			1396	442.25
			1205	651
			1042	507.5
			311.5	717.75
			871.25	632.25
			709.5	772.25
			882.75	500
			916.5	642.25
			819.75	716.5
			733.25	1018.75
			883.75	793.75
			750	785.75
			617	1000.5
			1192.25	853.25
			924	902
			1344	912.75
			1005.5	1618.75
			757.25	1084
			980	626.75
			1205	1346.5
			703.5	1132
			805	646.5
			904	756.5
			1030.75	1378
			822.5	1086.25
			880.5	754.5
			692.75	712
			1013.75	961.25
			561.5	854.5
			1137.5	600
			1124.25	917.5
			701.25	543.75
			1103	1097.5
			551.25	652.75
			727.75	917.25
			587.75	792.294
			787.5	964.25
			533.75	556.75
			859.25	894.5
			903	788
			737.75	1200.75
			663	1137
			773.5	665.75
			446.25	707.75
			886	1159.75
			458	795.25
			685.25	589
			636	1404
			814	511.5
			705	862.25
			684.5	732.75
			946.5	514.75
			953	524
			639.25	866.75
			647.5	1493.5
			601.75	1276.75
			995.75	1619
			865.75	1407.5
			359.25	1127
			937.5	948
			1261.5	955.25
			809.75	585
			508.5	640
			728.25	664
			840.75	1255.25
			871	693.5
			836.5	827.5
			813.25	958.5
			696.5	964.75
			446.75	814.25
			716	893
			523.5	821
			1074	791.5
			832.25	452.75
			989.25	563.75
			532.75	562.75
			641.25	544.75
			617.5	939.25
			228.5	554.25
			561.25	742.75
			783.5	912.5
			609.75	780.5
			656	481
			824	723.5
			1061.5	734.75
			701	658.5
			1036.25	794.5
			698.5	861.25
			703	555.75
			659	891.25
			786.5	477.5
			646	643
			770.75	757.25
			1123.5	630.5
			750.5	557.25
			485.25	619.75
			1031	580.75
			578.5	740.5
			1021.5	1506
			705.25	799
			756	988.75
			802.25	740.25
			850.75	364
			649.5	547
			789.75	955.75
			710.75	744.5
			685.75	750
			1121.75	988.25
			596.5	699.75
			864.75	1172.75
			692.5	1049.75
			528	535.75
			701.25	950
			458.5	525.5
			572.25	1008.25
			720	947.5
			539.75	784.5
			477	556
			1106.25	943.25
			422	746.75
			902.75	1228.75
			552.5	358.5
			810.25	907.75
			684.25	679.75
			905.75	1105.5
			1068.5	485.25
			881	1372
			646.75	512.75
			1176.75	897.25
			866.75	544.5
			814.25	644
			652.75	811
			1056	741.25
			1034.5	685
			853.5	670.5
			933	871.25
			1204.25	715
			1525	950.75
			566.75	509.75
			889.25	465.5
			543.75	783.5
			463.25	628.75
			563.75	785.75
			310.5	1243.25
			505.5	693
			1068.25	477.25
			807.5	673.25
			577.25	694
			473.5	894.25
			1016	535.75
			625.75	592
			870.25	475.75
			661.5	958.5
			774.374	1103
			741.5	841
			733	668
			1000	564.75
			1055	454.75
			508.75	504
			617.5	572.5
			659.5	1522
			839	1085
			796.25	620
			594.5	737.5
			531.5	1107.25
			647.5	562
			871.5	692
			764	635
			775	1069.5
			607.75	865.5
			972.5	666.25
			967.75	888.5
			669.75	1365
			827	992.5
			850.75	727.25
			518.5	565.75
			807.75	701.75
			753.25	557
			699	741.25
			421.25	653.75
			795	1269.75
			1042	972.75
			912	813
			651.75	1088.75
			937.25	643.25
			866.5	884.75
			944.25	749
			1590.25	696.75
			899.25	560.25
			712	833.25
			1127.75	1072
			841	1249
			643	1291.25
			871	1209
			718.25	898.25
			756.5	1602.25
			820	2156.75
			624.5	2271.5
			750	1566.25
			538	1041.75
			717	1381.75
			320.5	1067.75
			380	1429.5
			1161	1400
			387.5	1622.5
			571.5	1751
			989.25	1765
			963	1067.75
			887.5	1024.75
			866	1366.25
			930.75	686
			1046.5	960.5
			855.75	921
			783.5	804
			935.5	911
			894	817
			736.25	1110.25
			938	1155.25
			856.5	1450.5
			993.75	562.75
			674.25	368
			924	1075.25
			482.75	967.25
			734.5	874.5
			527	1414.25
			1103.5	860.25
			951	2055.75
			731.5	1318.5
			1218.25	1130.25
			1150	936.75
			1045.5	1032.25
			795.5	1072
			691	691.5
			1300	513.75
			1363.5	1077.75
			818.25	788.75
			606.5	1155.5
			1037.25	1123.25
			771	1202.25
			816.75	1195.5
			1195.25	1278.75
			804.75	923.25
			1184.25	1312.5
			1537.75	1292
			695.75	1020.5
			935.25	1183
			513	1227.25
			826	1401.25
			746	1600.75
			422.5	760.75
			733	1554
			749	1790.5
			985.5	1334.25
			822.5	1479.5
			664.75	791.5
			718.5	1236.75
			1218.75	1007
			765.25	735.5
			753.5	1846.25
			529.5	1717.5
			842.25	951
			782.75	973.5
			1054.75	908.25
			1102.5	911.75
			368.75	552.75
			883.25	1133
			1062.75	603.5
			1023	841
			1616.5	520.75
			933.5	644.75
			993	867
			1054.25	840
			1137	658.75
			1223.5	900
			574.25	668.75
			1247.5	795.75
			481.75	1035
			1019.75	1346.75
			810.5	898.75
			1158.5	851.75
			994.75	1089
			869.25	1120
			563.5	815.75
			920.5	1256.75
			836.5	1351
			777.25	855
			1285.25	1056.5
			783	526.25
			666	1140
			912.75	876.75
			967	1353
			1168	679.75
			891.5	899.25
			754.75	840.5
			971.5	1115.25
			640.75	654
			1327.75	516
			1121.5	687
			845.5	980
			691.5	826
			724.5	592.5
			1045.25	795.5
			1329.75	903.25
			1297.25	932.5
			911.75	849.25
			889	1004.5
			560.25	1414
			1258	699
			865.75	1050.5
			792.25	682.5
			1074.25	1337.75
			1051.75	2008.75
			733	1485.5
			459.75	1258.75
			456.5	1341.5
			1246.75	1259.5
			1481.75	1438
			736.5	1285.25
			1444.25	862
			787.25	741
			1114.5	1360.5
			1195	1131.25
			924.25	781
			540	863.75
			866.25	971.75
			966.5	1064
			650.75	1220.5
			991.25	1166
			888	1037.75
			1125.75	913.75
			1127.25	1118.75
			1059	1064.25
			819.25	622.5
			492.25	1031
			436.5	1133.75
			753.75	919.25
			705.5	718
			697.25	939.25
			933.5	1008.75
			460.25	801
			335	702
			472	1303.5
			495.25	777
			531.25	1057
			502.25	1602.5
			559	963.75
			684.25	1414.25
			738.5	748.75
			899.5	439.5
			608.25	873.5
			676	1587
			753.25	672.5
			778.75	744
			972	922.5
			638.5	1823.5
			477.5	1143.25
			577.5	693.75
			758.75	1070.75
			962.5	882.25
			1401.25	2809.75
			675.75	1158.5
			998.25	588.75
			630	1338
			757	1707.75
			603.75	1969.5
			950.25	886.25
			895.75	681.25
			962.5	1751.5
			566	969.5
			662	1889.75
			865	1094.75
			1090.75	2075.25
			789.25	1662.5
			837.5	1933.25
			1027.75	1174
			529.25	1149.25
			708.25	1360.25
			1000.5	1630
			728	2246.5
			444.25	857
			591.75	1505.75
			401.75	1412.75
			597.5	716.5
			525.5	842.25
			393	2148.75
			796.75	1054.75
			911.5	2158
			593.5	1912.25
			919.5	1260.25
			840	1550.5
			750	1196.5
			865	631
			468.25	2037.25
			899.25	1099
			1039.25	790.5
			551.75	908.75
			875.75	1708.5
			800	1276.25
			542.5	1581.75
			774.5	1069.25
			644.75	1206
			530	2012
			780.5	595.25
			970	1173.5
			941.75	799.75
			840	980.5
			504.5	1276.25
			630.5	1155.75
			686.5	1972.25
			774	1581.25
			923	1226.25
			527.5	719
			761.5	1397.75
			520.75	894.5
			579.5	1449
			602.75	1292.5
			533.5	1224.75
			1013.75	2053.5
			867.5	1888.5
			1173.25	2000.25
			359.75	2023.75
			311.5	1430.75
			564	1606.75
			818.25	2298.25
			659.5	1177.5
			1128.5	1120.5
			426.5	1141
			1101.25	1561.75
			581.5	2201
			699.5	2056.25
			616.75	1167.25
			640.75	1621.25
			324.25	1779.5
			453	2276.75
			438.25	1645
			601	1300.75
			306.75	1943.75
			468	927
			644.25	1192.5
			473.5	1413
			942.5	1270
			526.75	859.75
			705	1413.5
			495.25	1414.75
			770.5	1795
			622	945
			583.5	1485.75
			1156.5	1524
			908	1828
			1133.5	1413.75
			750.25	957
			815.25	1214.75
			613.75	859.25
			570	1441.25
			809.5	1492
			777.25	1980.75
			559.75	1917.25
			614	2115
			935.25	1504
			1171.75	1698
			768.25	1665
			921	1471.5
			745.25	2118
			779.75	1856.25
			891.75	1186.25
			1054.25	2026.25
			795.137	1524.5
				1426.75
				2245.5
				1864.25
				1931.25
				1599
				1133.25
				1872.75
				1798.5
				2117
				1189.25
				1513.75
				1156
				1777.25
				1762
				2397.25
				1589.25
				2447
				1780
				1062
				1308.75
				1497
				1683
				1282.5
				1271.75
				982.75
				1548.5
				841.25
				1191
				919.5
				903.25
				1635.25
				912
				850
				1669
				1262.25
				1499
				946.5
				1475.5
				1444.5
				1395.5
				1681.5
				1281.75
				1221.75
				1164
				1215
				1198
				1433.5
				1211.75
				1267.25
				2301.5
				1078.25
				1309.5
				886
				1578.25
				2212.75
				1466.75
				1158.25
				1692.25
				1053.5
				952.5
				1531.75
				1610.5
				1129.75
				934.5
				1272.75
				766.5
				1107.5
				1596.75
				1639
				961
				1316.25
				1218
				1421
				1054.75
				1113.5
				1338.5
				870.75
				624
				1067.75
				1509.75
				1471.75
				1332.25
				1814.5
				2131
				813.5
				1172.75
				1613.25
