# Supplementary material for: Modulating phosphatase DUSP22 with BML-260 ameliorates skeletal muscle wasting via Akt independent JNK-FOXO3a repression
Source: EMBO Mol Med. 2025 Apr 22;17(6):1259–88. doi: 10.1038/s44321-025-00234-2 (PMC12162873; doi:10.1038/s44321-025-00234-2)
Supplement: Supplementary file 9 — Source data Fig. 7 [file 44321_2025_234_MOESM9_ESM.zip › Figure 7H.xlsx]

## Sheet: Figure H
			atrogin-1				murf-1				foxo3a				DUSP22
			siCON	siDUSP22			siCON	siDUSP22			siCON	siDUSP22			siCON	siDUSP22
			1	0.528782			1	0.639916			1	0.83058			1	0.367293
			1	0.936757			1	0.723498			1	1.17031			1	1.23603
			1	0.919538			1	0.846997			1	0.615839			1	0.670573
			1	0.659258			1	0.86925			1	0.526038			1	0.331733
			1	0.761084			1	0.769915			1	0.785691			1	0.651408
