# Supplementary material for: Modulating phosphatase DUSP22 with BML-260 ameliorates skeletal muscle wasting via Akt independent JNK-FOXO3a repression
Source: EMBO Mol Med. 2025 Apr 22;17(6):1259–88. doi: 10.1038/s44321-025-00234-2 (PMC12162873; doi:10.1038/s44321-025-00234-2)
Supplement: Supplementary file 9 — Source data Fig. 7 [file 44321_2025_234_MOESM9_ESM.zip › Figure 7K.xlsx]

## Sheet: Figure K
			Grip strength				Latency to fall
			5M	Aged	Aged+BML		Aged	Aged+BML
			8.75332	2.41414	5.67714		14	99
			6.13569	3.77301	4.05199		5	70
			8.60724	3.42229	3.57333		19	28
			6.98571	3.00701	6.29195		10	32
			7.76974
		Average	7.65034	3.15411	4.8986
