# Supplementary material for: Modulating phosphatase DUSP22 with BML-260 ameliorates skeletal muscle wasting via Akt independent JNK-FOXO3a repression
Source: EMBO Mol Med. 2025 Apr 22;17(6):1259–88. doi: 10.1038/s44321-025-00234-2 (PMC12162873; doi:10.1038/s44321-025-00234-2)
Supplement: Supplementary file 9 — Source data Fig. 7 [file 44321_2025_234_MOESM9_ESM.zip › Figure 7L.xlsx]

## Sheet: Figure L
			Muscle weight
			Qudra				Gastro				Soleus				TA
			5M Vehicle	Aged Vehicle	Aged BML-260		5M Vehicle	Aged Vehicle	Aged BML-260		5M Vehicle	Aged Vehicle	Aged BML-260		5M Vehicle	Aged Vehicle	Aged BML-260
			11.1291	9.35905	9.86828		9.76159	7.72404	7.86559		1.0298	0.84273	1.01613		3.12252	2.70623	2.64785
			11.6574	7.25952	10.6142		9.11699	6.67857	8.93827		1.23398	0.821429	1.35185		2.61838	2.26905	3.03395
			13.0973	8.08282	10.0808		9.61398	6.6319	7.91582		1.41337	0.929448	1.21886		3.44377	2.03374	2.64647
			13.2778	4.42406	7.99003		10.1222	3.83038	6.89277		1.21111	0.544379	0.770574		2.83611	1.42406	2.27681
			12.6509	8.10251	9.04829		9.47337	6.53075	7.83523		0.56213	0.810934	0.786932		4.88166	2.14806	2.75852
