# Supplementary material for: Modulating phosphatase DUSP22 with BML-260 ameliorates skeletal muscle wasting via Akt independent JNK-FOXO3a repression
Source: EMBO Mol Med. 2025 Apr 22;17(6):1259–88. doi: 10.1038/s44321-025-00234-2 (PMC12162873; doi:10.1038/s44321-025-00234-2)
Supplement: Supplementary file 9 — Source data Fig. 7 [file 44321_2025_234_MOESM9_ESM.zip › Figure 7M.xlsx]

## Sheet: Figure M
				Atrogin-1			MurF-1
				Aged	BML-260
				1.42301	0.290837		0.860472	0.422307
				0.835326	0.526474		1.36266	0.273213
				0.741668	0.81128		0.776866	0.47371
					0.282228			0.551657
				1	0.477705		1	0.430222
