# Supplementary material for: Modulating phosphatase DUSP22 with BML-260 ameliorates skeletal muscle wasting via Akt independent JNK-FOXO3a repression
Source: EMBO Mol Med. 2025 Apr 22;17(6):1259–88. doi: 10.1038/s44321-025-00234-2 (PMC12162873; doi:10.1038/s44321-025-00234-2)
Supplement: Supplementary file 9 — Source data Fig. 7 [file 44321_2025_234_MOESM9_ESM.zip › Figure 7N.xlsx]

## Sheet: Figure N
					PGC-1a			Mstn
					Aged	Aged+BML		Aged	Aged+BML
					0.639819	2.40617		1.17475	0.546861
					1.04961	1.64579		0.807323	0.55983
					1.31057	1.4636		1.01793	0.497406
						2.71862			0.668975
