# Supplementary material for: Modulating phosphatase DUSP22 with BML-260 ameliorates skeletal muscle wasting via Akt independent JNK-FOXO3a repression
Source: EMBO Mol Med. 2025 Apr 22;17(6):1259–88. doi: 10.1038/s44321-025-00234-2 (PMC12162873; doi:10.1038/s44321-025-00234-2)
Supplement: Supplementary file 9 — Source data Fig. 7 [file 44321_2025_234_MOESM9_ESM.zip › Figure 7P.xlsx]

## Sheet: Figure P
					Type 2a				Type 2b				Type 2x
					5M	Aged	BML		5M	Aged	BML		5M	Aged	BML
					1366.57	994.619	1249.72		3418.99	2203.74	3217.7		1938.36	1572.4	1971.64
					1552.28	1156.5	1177.57		3822.32	2378.71	3376.99		1937.36	1290.77	1888.28
					1533.61	1079.38	1455.74		3960.5	2695.63	3395.89		2206.51	1397.24	2085.37
					1443.19	1167.83	1118.22		4056.53	2540.37	3342.7		2109.74	1692.71	1759.55
					1473.91	1099.58	1250.31		3814.58	2454.61	3333.32		2047.99	1488.28	1926.21
