# Supplementary material for: Modulating phosphatase DUSP22 with BML-260 ameliorates skeletal muscle wasting via Akt independent JNK-FOXO3a repression
Source: EMBO Mol Med. 2025 Apr 22;17(6):1259–88. doi: 10.1038/s44321-025-00234-2 (PMC12162873; doi:10.1038/s44321-025-00234-2)
Supplement: Supplementary file 9 — Source data Fig. 7 [file 44321_2025_234_MOESM9_ESM.zip › Figure 7Q.xlsx]

## Sheet: Figure P
					Type 2a				Type 2b				Type 2x
					5M	Aged	BML		5M	Aged	BML		5M	Aged	BML
					51.7359	44.8985	52.3781		87.0805	69.3228	77.9769		61.6817	54.1734	64.2878
					54.0662	46.1324	47.9766		84.0695	67.3234	78.448		59.5423	47.5004	59.606
					52.6807	45.4743	53.8291		87.1694	71.5636	80.743		63.5351	51.7946	62.3771
					51.6017	46.2727	45.2169		83.3789	74.4854	77.0504		61.048	57.7052	56.3412
				AVERAGE	52.5211	45.6945	49.8502		85.4246	70.6738	78.5546		61.4518	52.7934	60.653
