# Supplementary material for: Modulating phosphatase DUSP22 with BML-260 ameliorates skeletal muscle wasting via Akt independent JNK-FOXO3a repression
Source: EMBO Mol Med. 2025 Apr 22;17(6):1259–88. doi: 10.1038/s44321-025-00234-2 (PMC12162873; doi:10.1038/s44321-025-00234-2)
Supplement: Supplementary file 10 — Source data Fig. 8 [file 44321_2025_234_MOESM10_ESM.zip]

Archive with 1 entries (1 files):
- RNA-seq raw counts.csv
