# Supplementary material for: Modulating phosphatase DUSP22 with BML-260 ameliorates skeletal muscle wasting via Akt independent JNK-FOXO3a repression
Source: EMBO Mol Med. 2025 Apr 22;17(6):1259–88. doi: 10.1038/s44321-025-00234-2 (PMC12162873; doi:10.1038/s44321-025-00234-2)
Supplement: Supplementary file 10 — Source data Fig. 8 [file 44321_2025_234_MOESM10_ESM.zip › RNA-seq raw counts.csv]

Gene_ID	Con1_Read_Count	Con2_Read_Count	Con3_Read_Count	BML1_Read_Count	BML2_Read_Count	BML3_Read_Count
11287	0	0	0	0	0	0
11298	0	0	0	0	0	0
11302	105	129	589	220	220	259
11303	2181	2746	7168	2256	2483	1881
11304	48	36	85	29	63	49
11305	1392	955	1037	1630	1267	1157
11306	5279	4214	4646	6833	6066	3947
11307	77	76	283	136	68	85
11308	967	824	1972	1011	935	725
11350	1669	1244	1717	2102	1718	1497
11352	2119	1333	2585	2244	2230	1746
11354	0	0	0	0	0	0
11363	7838	7054	7438	8661	8556	5773
11364	10385	9177	10557	12178	12688	7915
11370	15150	11681	10458	17941	14990	10179
11409	2623	1800	1243	3044	2772	1800
11416	506	362	773	613	473	317
11418	19	0	17	15	12	8
11419	0	0	0	0	0	0
11421	2471	1312	2159	2531	1615	1414
11423	1191	696	791	1167	895	1026
11425	0	2	0	0	0	0
11426	11331	12079	17890	11896	11727	9268
11428	1056	654	992	1156	1084	767
11429	48549	42394	35787	61400	48646	43289
11430	6349	5794	10401	7293	7453	5383
11431	1832	1214	2964	2028	1630	1167
11432	1215	891	1497	1323	1222	1051
11433	17	18	165	13	8	19
11434	0	0	9	9	0	9
11435	678	1322	1461	429	404	357
11438	44	5	0	48	9	23
11440	0	0	0	0	0	0
11441	12	0	0	16	0	4
11443	1585	1832	2707	1474	1404	1179
11444	18	19	22	20	7	11
11447	63	197	106	50	72	44
11448	212	268	350	338	274	237
11449	15	51	18	3	25	0
11450	42	42	523	56	61	43
11451	0	0	0	0	0	0
11459	1046382	746386	801286	1265915	774365	921268
11461	12089	9543	20799	13369	8868	10158
11464	1335	2707	144	2056	1367	1280
11465	4431	3669	6497	5085	3480	3064
11468	6	15	14	6	16	4
11470	0	0	0	0	0	0
11471	1	0	2	0	0	3
11472	27785	36464	83713	33660	31435	28117
11474	242837	168392	217717	282200	221400	215428
11475	1013	715	1769	1091	1153	753
11477	893	482	656	952	805	675
11479	3778	2352	6105	4331	4560	3510
11480	2501	1758	3569	2982	2806	1656
11481	1785	1263	1623	2281	1837	1523
11482	433	284	539	460	322	350
11484	740	482	572	798	675	339
11486	28	25	44	19	25	22
11487	1202	1056	2218	1411	1400	990
11488	12	19	38	10	25	40
11489	20	4	46	17	12	16
11490	464	432	1109	482	360	375
11491	1225	868	1167	1274	1050	719
11492	305	268	410	383	187	194
11495	0	0	0	0	0	0
11496	453	303	346	536	416	378
11497	8	0	0	0	0	0
11498	85	108	80	83	76	102
11499	9	6	19	14	0	7
11500	0	0	0	0	0	0
11501	84	47	332	47	36	37
11502	3942	2308	4931	4422	3872	2682
11504	2475	2476	7892	2266	2140	2413
11512	1045	921	1302	1194	1138	1037
11513	310	299	568	405	205	244
11514	0	0	21	13	0	12
11515	4077	2140	3396	4476	4092	3218
11516	0	0	0	0	0	0
11517	157	127	176	222	114	108
11518	2716	1740	3313	3140	2606	2159
11519	0	0	76	0	2	0
11520	1280	849	1172	1303	1126	787
11522	1461	779	1510	1326	1221	775
11529	59	17	97	40	23	27
11532	2670	1908	2661	3095	2760	1947
11534	3396	2733	2320	4249	3873	2251
11535	97	60	426	112	73	60
11536	11	4	19	19	6	14
11537	183	188	4099	245	209	129
11538	2169	890	2504	1402	783	464
11539	24	12	19	9	28	19
11540	29	31	29	49	23	31
11541	32	8	45	54	30	20
11542	5	0	4	4	0	0
11544	616	449	627	693	616	503
11545	2635	1818	2180	3288	2960	2417
11546	297	240	448	348	319	263
11548	6	12	14	5	3	0
11549	269	188	79	294	269	157
11550	22	6	19	25	12	8
11551	8	28	41	16	29	15
11552	51	37	41	50	67	62
11553	13	9	7	4	6	12
11554	13	11	8	4	4	4
11555	753	617	1278	821	991	650
11556	0	0	3	3	4	0
11564	5657	4555	4757	6505	6142	4538
11565	22313	14094	21075	25139	22416	19427
11566	612	545	825	698	544	523
11567	175	111	350	251	117	208
11568	2756	1652	6888	2954	2601	2046
11569	1940	2105	2716	1785	1680	1213
11571	0	0	0	0	0	0
11572	0	0	0	0	0	0
11576	0	0	4	0	0	0
11593	515	320	447	603	573	353
11595	0	0	8	0	5	2
11596	0	0	27	1	2	8
11600	1005	680	808	1250	1660	759
11601	128	66	118	100	79	88
11602	12	6	12	13	10	4
11603	421	351	673	499	334	625
11604	2	5	14	0	8	6
11605	215	155	236	247	218	172
11606	463	278	428	442	381	334
11607	126	107	218	188	130	123
11608	0	0	0	0	0	0
11609	0	0	0	2	0	0
11610	468	387	1149	516	443	454
11611	0	0	0	0	0	0
11614	0	0	0	0	0	0
11615	294	160	321	323	248	178
11622	244	251	377	223	192	185
11624	0	10	0	6	0	9
11625	0	0	6	2	0	0
11628	0	0	0	0	0	0
11629	46	32	63	30	28	29
11630	201	149	183	230	165	177
11632	1488	784	1052	1680	1266	1076
11634	0	0	0	0	0	0
11636	49558	29653	19995	61545	42597	36906
11637	561	493	752	699	462	421
11639	283	183	140	490	317	223
11640	2640	2095	2870	3269	3065	2500
11641	1624	1129	1611	1996	1769	1707
11642	0	0	0	0	0	0
11643	0	0	0	0	0	0
11647	486	234	202	583	435	353
11648	0	0	0	0	0	0
11650	0	0	0	0	0	0
11651	2457	1504	4238	2002	1512	1588
11652	8950	5216	10113	9045	6987	5247
11655	4150	3907	2226	5057	4089	3521
11656	472	402	1911	463	318	357
11657	3	0	0	0	0	0
11658	78	53	89	72	35	31
11666	760	506	534	757	751	603
11668	13898	10140	15943	16994	15045	10836
11669	2599	2647	4537	3046	2619	2322
11670	42	15	20	25	25	20
11671	607	456	749	730	661	491
11674	626988	393405	469927	766867	505637	485113
11676	9	8	10	9	9	16
11677	5769	3818	3981	6310	5779	4023
11682	0	0	0	0	0	0
11684	36	40	57	51	20	28
11685	0	0	0	0	0	0
11686	0	0	0	2	0	0
11687	80	81	108	88	66	66
11688	0	0	0	0	0	0
11689	38	13	137	40	14	29
11690	154	122	593	112	105	83
11692	1669	731	1980	1640	1494	1151
11694	0	0	0	0	0	0
11695	6	18	24	9	4	10
11698	0	0	0	0	0	0
11699	0	0	0	0	0	0
11701	33	6	3	67	23	12
11702	36281	5705	3323	42488	26141	12560
11704	0	0	0	0	0	0
11705	0	9	9	5	3	10
11717	714	734	2748	376	507	381
11720	0	0	0	0	0	0
11722	4245	3822	6995	4927	4323	2679
11727	73	53	153	40	38	42
11731	0	0	0	0	0	0
11732	8352	5422	6280	9398	8077	6675
11733	8441	5946	5192	11609	8030	6836
11735	7327	7429	18899	7475	7626	7279
11736	1097	764	1473	1180	1069	779
11737	926	643	1162	1210	854	691
11739	157625	112097	95157	196702	147066	108380
11740	1834	1613	2871	1787	1656	1187
11744	2912	2477	4149	2967	2719	2288
11745	440	355	805	564	418	397
11746	828	543	1907	773	567	426
11747	953	991	1743	1192	931	749
11749	8444	4657	11318	8906	7846	6273
11750	3180	2056	7761	3200	3072	2617
11752	36	33	377	79	55	44
11754	118	82	119	153	175	130
11757	7424	5041	5503	8822	7310	4893
11758	2931	1785	2985	2871	2785	2200
11761	1386	1346	1666	1367	1533	1446
11764	2030	1421	2859	2100	1992	1588
11765	2518	2291	3549	2889	3124	2012
11766	108	86	95	85	70	80
11767	523	358	579	506	443	377
11768	0	0	0	0	0	0
11769	312	176	377	358	244	194
11770	5885	5991	8730	8007	6113	5585
11771	2649	2038	1958	2947	2327	2033
11772	4182	2797	4873	4601	3843	3169
11773	3244	2017	3965	3576	2840	2279
11774	1089	760	1890	1163	1018	846
11775	4	6	5	8	0	0
11776	2078	1423	3555	1978	1859	1691
11777	336	221	486	415	266	204
11778	1162	852	1324	1292	1276	1030
11781	228	162	307	261	206	186
11782	2308	1612	2932	2585	2254	1628
11783	346	252	536	329	215	157
11784	0	4	25	3	0	0
11785	366	270	522	431	337	250
11787	1930	1443	1647	2064	1716	1427
11789	3433	3250	4910	4097	4058	2701
11790	13385	9636	12408	15751	13948	14014
11792	837	558	1124	835	786	513
11793	848	594	829	974	876	601
11796	422	256	630	343	325	247
11797	1919	1454	2456	2153	2046	1359
11798	2356	2001	3105	2480	2481	1672
11799	2	6	75	6	0	12
11800	1958	1494	3024	2282	2091	1533
11801	0	0	6	0	2	0
11803	24	13	14	20	8	22
11804	4253	2802	4321	5118	4076	2961
11806	0	0	0	0	2	0
11807	0	9	9	0	6	6
11808	0	0	0	0	0	0
11810	195	155	250	160	137	134
11811	10454	7850	13122	11443	9723	7844
11812	3	3	132	6	0	0
11813	0	0	15	0	0	4
11814	0	0	5	0	0	0
11815	4746	2941	27548	5079	3028	2485
11816	3255	2999	10516	3091	1993	2495
11818	10	39	15	14	10	19
11819	535	459	996	701	696	489
11820	4132	3233	7036	3787	3510	2765
11821	546	303	689	496	391	408
11826	10779	4849	13316	10020	8418	9139
11827	2	0	0	0	0	0
11828	0	0	0	0	0	0
11829	2053	1745	275	2716	2275	1423
11830	0	0	0	0	0	0
11831	0	0	0	0	0	0
11832	265	212	50	371	178	227
11833	0	2	0	0	0	3
11834	1015	799	1230	1074	1228	854
11835	4039	3082	3311	3961	3267	2399
11836	3010	1869	4052	3599	2490	2211
11837	36407	26430	59556	37746	26384	24283
11838	30	78	29	30	11	50
11839	0	0	14	0	0	0
11840	7450	4265	8639	8251	6302	5350
11841	925	555	1429	956	1036	598
11842	346	368	679	370	390	296
11843	796	623	1064	833	857	564
11844	961	623	1028	950	783	714
11845	1126	875	1795	1132	958	793
11846	0	0	23	0	0	0
11847	6	0	16	0	0	2
11848	3684	2342	4457	3727	3351	2405
11849	0	0	0	0	0	0
11850	0	0	0	0	0	0
11851	0	0	0	0	0	0
11852	1522	1067	1622	1717	1075	1463
11853	855	747	1354	780	659	642
11854	30	20	23	29	21	15
11855	6254	5001	8490	7403	6989	4283
11856	317	299	419	384	412	291
11857	217	200	588	295	203	182
11858	64	56	68	75	47	31
11859	0	1	2	0	0	0
11861	1473	1025	3190	1661	1329	1020
11863	2247	1758	3066	2329	2487	1887
11864	104	49	98	123	130	68
11865	515	349	1441	591	276	358
11867	937	642	1682	955	678	610
11870	13136	8322	14252	13728	12944	9665
11871	0	0	0	0	0	0
11872	0	4	0	0	0	0
11875	996	653	1607	1053	1327	999
11876	7	0	10	6	4	6
11877	574	367	1119	595	530	510
11878	13	8	0	14	8	0
11881	170	108	209	194	125	124
11883	148	85	235	146	123	124
11886	1018	813	1961	1193	1030	682
11889	0	0	0	0	0	0
11890	0	4	0	4	4	3
11891	90	53	245	64	83	34
11898	107	141	221	138	103	91
11899	4	6	6	10	7	7
11905	0	0	0	0	0	0
11906	1713	1336	1769	2083	1880	1726
11907	3265	2684	3683	3730	3589	2631
11908	1052	855	1490	1101	1087	759
11909	1386	995	1828	1418	1427	985
11910	772	392	1899	571	1107	909
11911	6465	4499	16446	7080	6427	5761
11920	1619	1581	2388	1991	2014	1492
11921	0	0	0	0	0	0
11922	0	0	0	0	0	0
11923	0	0	0	0	0	0
11924	0	0	0	0	0	0
11925	0	0	0	0	0	0
11927	695	417	711	705	474	479
11928	2827	1882	3387	2738	2060	1513
11931	8348	7443	6124	10159	11493	7356
11932	1689	1472	706	2235	1916	1721
11933	1374	1171	2527	1432	1053	1031
11936	28	25	34	28	12	12
11937	793818	526400	690852	957514	748343	726171
11938	1848	1775	6702	1711	1765	1151
11941	19	20	19	0	21	19
11944	0	0	0	1	0	0
11945	0	0	0	0	0	0
11946	102964	82089	76170	130893	99227	76301
11947	111053	92589	82101	135816	108631	84266
11949	33147	19895	24624	38911	27745	20751
11950	32568	25693	24194	39433	29945	21127
11951	25545	15964	17041	28860	20566	14868
11957	8598	6849	5801	9938	7918	5987
11958	10287	7754	7429	12674	8884	7083
11964	1797	1630	3098	1710	1543	1305
11966	2107	1830	3929	2220	2413	1609
11972	1118	804	1647	1068	958	846
11973	3886	3366	4799	4294	3863	2788
11974	528	397	1047	456	473	304
11975	2578	2187	3326	2889	2731	2244
11977	1028	783	1303	980	1077	741
11979	0	4	10	2	0	6
11980	8702	5121	9631	11122	10972	7584
11981	2216	1057	6562	2135	1805	1789
11982	99	77	364	156	115	103
11983	688	516	651	882	588	447
11984	2009	1245	2360	2051	1507	1404
11987	127	114	565	131	103	99
11988	5658	5410	10413	6691	6164	3760
11989	0	0	2	0	0	6
11990	1610	1147	1695	1495	1581	1386
11991	1273	1196	1933	1649	1596	1217
11992	1748	1245	1993	2138	1617	1426
11993	1537	790	2418	1537	1201	1053
11994	0	0	0	9	4	0
11997	1	0	0	0	0	0
11998	0	0	0	0	0	0
12000	0	0	0	0	0	0
12005	792	378	698	777	574	516
12006	264	211	356	411	334	191
12007	0	0	6	0	0	0
12009	228	164	244	226	185	243
12010	3313	2057	3907	2509	1897	1616
12012	11	10	5	6	10	0
12013	2274	1492	4266	2365	2562	1660
12014	234	205	526	245	208	195
12015	343	187	391	328	256	215
12017	5193	3813	6142	6116	4770	3752
12018	336	176	295	370	253	267
12020	0	0	8	0	0	0
12021	13	12	42	9	10	0
12022	0	0	0	0	0	0
12023	75	59	80	159	104	106
12028	220	174	325	224	193	179
12029	165	122	108	146	160	191
12032	0	0	0	0	0	0
12033	1405	1726	2573	1728	1582	1057
12034	2979	1971	3912	3281	2664	2249
12035	5	2	8	4	0	13
12036	1200	834	989	1401	1158	800
12038	754	483	889	704	845	541
12039	5602	4453	4787	6603	4986	4065
12040	928	595	1191	993	891	661
12041	5713	3438	3602	6535	5216	4103
12042	545	317	575	606	544	389
12043	405	230	915	393	439	266
12044	3	3	8	0	0	0
12045	9	9	59	16	4	0
12046	0	0	0	0	0	0
12047	5	8	13	6	0	4
12048	376	329	779	418	366	317
12049	0	0	0	0	0	0
12050	1340	830	1534	1522	1261	1021
12051	38	11	71	18	15	10
12053	2144	1300	1225	2803	2536	1497
12054	511	279	698	538	408	418
12055	508	360	591	635	483	314
12057	5	5	0	0	0	6
12061	0	0	2	0	0	2
12062	13	19	100	20	22	21
12064	61	50	103	71	47	33
12068	902	504	1037	976	809	556
12069	3	0	0	0	0	0
12070	44	17	63	46	31	27
12075	13	10	14	22	9	6
12091	112	72	225	117	89	93
12095	0	0	0	0	0	0
12096	0	0	0	0	0	0
12097	0	0	0	0	0	0
12111	1588	1390	3557	1534	1030	832
12116	0	0	3	0	0	8
12121	175	113	449	152	118	79
12122	46	32	80	25	18	20
12123	27	16	34	36	29	43
12124	47	11	49	37	22	25
12125	392	324	795	410	453	277
12140	0	0	0	0	5	4
12142	37	24	37	60	57	40
12143	9	2	0	8	2	0
12144	131	88	287	101	84	79
12145	0	0	0	7	0	0
12151	3023	2060	3551	3810	3297	2181
12153	622	323	751	642	471	445
12154	0	0	0	0	0	0
12155	6	0	0	0	6	0
12156	100	72	140	131	76	77
12159	185	124	190	119	172	106
12160	1334	660	706	1311	765	518
12161	284	210	322	286	267	237
12162	29	7	24	18	12	18
12163	9	17	9	34	33	24
12164	0	0	0	0	0	1
12165	0	0	0	0	0	0
12166	5986	4722	6370	7152	7978	5617
12167	672	600	2059	728	808	670
12168	7807	6722	10728	9387	8907	6054
12169	48	27	107	25	18	19
12173	0	0	0	0	0	0
12175	3649	2553	4440	4397	3902	2783
12176	9662	7643	38082	9352	9451	6547
12177	3260	2308	5641	3506	3451	2566
12180	17124	10424	10322	20854	17419	12136
12181	912	630	1179	1051	835	725
12182	26	12	148	8	14	0
12183	3291	1840	2120	3649	3220	2491
12189	15	18	104	31	19	23
12190	114	180	307	199	180	130
12192	810	753	1751	852	618	567
12193	680	613	1679	675	488	381
12209	0	0	0	0	0	0
12211	9864	8945	13071	11202	11645	8425
12212	78	87	144	105	69	45
12215	17620	10674	17538	21287	15943	15264
12217	0	8	8	8	0	0
12223	137	72	81	130	129	62
12224	25	52	87	32	24	39
12226	801	739	1734	706	574	522
12227	1047	694	6556	786	785	849
12228	80	58	238	96	56	48
12229	23	26	59	38	32	13
12231	0	0	0	0	0	0
12234	1090	823	868	1253	1293	935
12235	0	15	49	0	3	4
12236	29	62	302	32	21	41
12237	1497	1020	1970	1615	1463	1183
12238	2472	1894	2893	2737	2404	1461
12257	604	383	965	591	253	273
12258	2495	1240	4594	2524	1610	1211
12259	437	357	1730	403	203	220
12260	363	308	1255	269	180	120
12261	1516	1246	1539	1622	1456	1104
12262	417	341	1561	373	156	213
12263	143	77	471	139	85	72
12265	163	136	32	120	94	93
12266	6479	3690	14484	6251	4080	3113
12267	97	92	335	105	49	74
12268	1092	664	7888	712	638	385
12269	0	0	0	0	0	0
12270	0	17	6	5	0	0
12273	87	31	177	59	27	32
12274	12	0	62	0	0	11
12279	0	2	0	0	0	0
12282	1703	959	2182	1991	1637	1369
12283	12439	8544	20130	14072	12783	9186
12286	105	106	131	96	93	62
12287	0	0	0	0	12	2
12288	299	220	276	332	197	260
12289	52	57	156	34	23	33
12290	0	15	0	5	7	5
12291	80	48	133	136	52	74
12292	52400	34725	35728	59342	53249	46099
12293	22857	21038	19928	29358	29911	19244
12294	29	22	35	30	20	27
12295	3815	3384	3098	4474	3937	3477
12296	22	29	47	51	25	32
12297	32	45	40	53	15	48
12298	99	106	278	132	116	95
12299	9157	6599	13327	7453	6646	5964
12300	0	0	0	0	0	0
12301	2343	1512	2086	2739	2399	1504
12304	634	430	868	744	646	442
12305	728	713	537	790	576	534
12306	1207	765	2045	1267	1006	879
12307	0	0	22	7	0	5
12308	0	0	0	0	0	0
12309	0	2	0	0	0	0
12310	3	0	6	0	0	0
12311	19	20	10	25	34	9
12313	31890	17654	22192	38265	31838	23324
12314	7443	5482	6005	8631	7838	5113
12315	12306	5643	6950	16456	11826	8924
12316	9	27	135	28	0	6
12317	4584	2113	6826	5032	3926	3179
12319	429	459	368	559	427	369
12321	5728	3654	8332	6988	6029	4159
12322	7275	4316	2923	8367	8136	6067
12323	5408	4702	5733	6184	4960	4593
12325	7575	4694	4719	9237	8979	7551
12326	9	16	18	30	5	0
12328	395	279	551	399	379	338
12330	6746	4335	12254	7148	6041	4653
12331	694	692	1508	783	642	548
12332	600	339	1161	580	394	377
12333	3074	1741	2487	3444	2668	2307
12334	3291	2562	5392	3585	3132	2544
12335	5271	3496	4193	6226	6056	4577
12336	3230	2064	3285	3139	2629	2202
12337	77	60	129	136	83	87
12338	198	130	147	235	177	114
12339	3318	2996	3509	4286	3820	2539
12340	1312	984	1666	1367	1189	844
12343	15680	10214	15563	18813	15875	10116
12344	0	0	0	0	0	0
12345	4983	2855	3391	5949	4439	3422
12346	14	12	70	2	13	12
12348	91	44	69	134	66	74
12349	354	296	794	409	361	282
12350	81976	115251	81859	79529	83158	54099
12351	121	75	149	140	86	155
12352	0	0	0	0	0	0
12353	0	0	0	0	0	0
12354	39	20	22	44	26	27
12355	0	0	2	0	0	0
12359	4139	3102	3834	3490	5038	3346
12361	918	807	1440	1164	945	703
12362	81	37	150	67	45	37
12363	141	84	456	90	36	32
12364	987	250	2042	795	542	285
12365	0	0	0	0	0	0
12366	226	197	278	240	223	193
12367	130	96	215	84	47	67
12368	60	63	122	85	67	45
12369	137	83	204	210	159	127
12370	117	153	242	132	141	96
12371	180	118	143	170	130	114
12372	85438	46379	19475	108123	68791	57304
12373	2277	3277	3102	2725	3330	1943
12374	442	256	312	499	614	417
12380	7018	5029	11880	7601	7895	5420
12385	2952	2691	4889	2845	2975	2297
12386	0	0	0	0	0	0
12387	10124	7384	13165	12158	10858	7995
12388	2434	2139	3906	2731	2493	2139
12389	4664	3734	4615	5678	5297	4021
12390	1344	1101	1609	1804	1467	1067
12391	1529	930	1540	1787	1195	1019
12393	60	44	136	59	29	25
12394	688	1614	2063	297	192	221
12395	242	220	317	221	185	123
12396	1073	852	1112	1296	1174	817
12397	3	1	4	4	3	1
12398	295	273	271	464	264	324
12399	14	15	17	4	6	5
12400	3668	2320	3242	4365	5114	3093
12401	0	0	0	0	0	0
12402	812	762	1275	852	811	644
12404	0	0	4	0	3	0
12405	16	9	43	18	5	18
12406	1501	830	1156	1642	1303	908
12408	485	347	411	542	492	419
12409	1048	670	446	911	499	519
12411	11	0	29	0	4	8
12412	1096	731	771	1232	1054	792
12416	58	44	163	77	75	35
12417	1163	801	1589	1371	1097	876
12418	105	55	177	93	94	66
12419	3431	2899	4513	4154	3850	2665
12421	8200	7482	12619	9519	10759	6486
12424	0	8	0	0	0	0
12425	0	0	0	0	0	0
12426	0	0	0	0	0	0
12427	0	2	4	7	7	0
12428	30	37	238	41	27	0
12442	8	8	46	15	0	0
12443	197	350	428	277	256	179
12444	461	325	577	468	500	344
12445	170	172	476	215	163	155
12447	6	0	21	0	17	5
12448	314	127	160	360	315	142
12449	16	16	47	16	25	18
12450	48659	34522	36330	62209	46315	33256
12452	945	731	1730	1122	950	716
12453	2114	1996	5255	2250	2111	1754
12454	3123	1659	2210	3099	2677	2166
12455	1577	1445	2222	1787	1837	1161
12457	1068	1109	533	1066	1251	792
12458	0	0	0	0	0	0
12460	393	322	421	464	296	312
12461	4230	2791	6384	4273	4199	3013
12462	3532	2682	4127	3089	3450	2423
12464	5771	3990	7542	5470	5012	3711
12465	6451	3985	6584	6489	5274	4144
12466	6157	3994	5885	6609	6257	4295
12467	10	11	23	20	7	10
12468	5119	3457	6069	5426	4617	3559
12469	5444	4103	6114	5910	5413	3761
12475	70	24	269	32	39	32
12476	3845	2227	3766	3427	3235	2571
12477	3	3	0	0	0	0
12478	8	0	4	22	6	3
12479	19	10	55	13	18	9
12480	0	0	0	0	0	0
12481	8	7	8	12	6	8
12482	3	8	0	22	11	5
12483	5	5	0	6	7	0
12484	13362	6484	17379	15457	10761	9163
12487	40	80	99	47	51	35
12488	1140	1234	2272	1238	1137	997
12489	62	44	207	52	11	28
12490	2142	1135	3025	2401	1867	1311
12491	18528	15438	26050	20241	19842	12115
12492	8404	6147	10218	9430	9734	7049
12493	12	23	56	23	14	10
12494	230	150	330	231	127	148
12495	583	493	1752	499	478	394
12496	368	229	518	349	245	203
12497	411	249	674	491	547	401
12499	858	611	729	1087	858	663
12500	0	8	4	3	3	0
12501	0	8	6	2	0	6
12502	0	0	4	6	4	0
12503	43	36	41	74	55	55
12504	9	8	11	0	4	0
12505	376	280	1086	361	191	227
12506	43	54	101	54	37	28
12507	0	0	0	0	0	0
12508	127	96	530	126	61	69
12509	877	467	764	900	760	422
12511	3	0	0	5	0	0
12512	2032	1016	3466	1979	1815	1221
12514	266	59	432	158	229	239
12515	4	5	0	6	10	4
12516	0	0	0	0	0	0
12517	0	10	16	15	1	0
12518	3	0	0	11	3	0
12519	9	0	30	19	9	17
12520	2855	1778	3355	3068	2290	2026
12521	487	266	816	223	195	158
12522	36	49	56	67	49	49
12523	114	125	489	107	40	80
12524	49	61	132	37	26	21
12525	0	5	6	0	5	0
12526	0	0	5	0	0	0
12527	490	258	1295	601	464	351
12530	195	189	204	299	260	146
12531	54	90	273	78	81	73
12532	0	0	0	0	0	0
12534	16	18	59	15	0	7
12537	755	680	1336	841	771	755
12539	2127	1649	1843	2402	1770	1639
12540	8042	5991	8829	7643	8076	5188
12544	109	85	128	155	146	97
12545	20	24	39	28	16	20
12549	1211	1058	1606	1228	1240	1144
12550	0	6	26	14	30	24
12552	95	51	369	106	68	70
12554	3180	3195	3797	3949	3573	2996
12555	823	416	1860	822	666	782
12556	0	0	0	0	0	0
12557	0	0	0	0	0	0
12558	52	23	64	79	39	40
12560	5	0	10	0	0	0
12561	133	84	141	169	246	106
12562	1796	1520	1639	2047	1536	1702
12563	29	16	47	27	35	14
12564	0	0	0	0	0	0
12565	0	0	19	10	0	0
12566	78	70	153	111	69	69
12567	771	394	746	768	670	509
12568	370	289	318	399	377	282
12569	23	33	35	21	10	17
12570	0	0	0	0	0	0
12571	166	122	401	143	107	95
12572	941	658	889	1146	1266	804
12575	322	987	2041	120	185	213
12576	1001	575	1477	1109	969	814
12577	489	338	657	677	509	367
12578	8	0	8	16	0	0
12579	61	40	36	72	68	45
12580	275	103	419	284	168	163
12581	313	235	378	405	235	209
12583	36	21	334	47	30	65
12585	143	87	298	66	109	97
12587	0	3	0	0	0	0
12589	155	89	291	143	141	74
12590	0	0	0	0	0	0
12591	0	0	0	0	0	0
12592	0	0	0	0	0	0
12593	306	265	417	314	327	218
12606	191	159	378	150	88	127
12607	1573	1116	2582	1657	1824	1297
12608	1702	832	2380	1331	1058	1249
12609	1641	723	5833	1160	1384	1170
12611	2701	1973	3276	3274	3076	2284
12613	0	0	0	0	0	0
12614	6	10	39	20	8	10
12615	73	37	54	39	64	29
12616	4117	2667	5024	4784	3464	3442
12617	276	327	494	359	334	231
12622	0	0	0	0	0	0
12623	0	0	0	0	0	0
12626	711	722	1513	847	690	588
12627	0	0	0	0	0	0
12628	2191	888	5562	2095	1125	803
12630	0	0	0	0	0	0
12631	702	682	1514	833	655	564
12632	20711	13933	32527	22665	20103	13502
12633	2086	1645	2590	2586	2181	1644
12638	0	0	8	0	6	2
12640	0	0	0	0	0	0
12642	27	14	37	6	6	10
12643	71	20	11	134	20	8
12647	0	0	0	0	0	0
12648	1484	1061	2390	1466	1432	1116
12649	23	8	36	19	17	16
12651	606	455	962	545	560	604
12652	0	0	0	0	0	0
12653	6	0	3	5	0	0
12654	6	6	61	5	0	0
12655	10	32	1320	0	19	10
12659	87	105	144	79	65	89
12660	93	107	445	85	74	129
12661	45	44	274	44	39	66
12662	1612	1292	2230	2087	2205	1291
12663	215	148	342	199	127	128
12667	197	163	278	240	162	120
12669	0	0	6	0	0	0
12671	18	7	43	14	8	4
12672	0	0	0	0	0	0
12675	1150	1206	1987	1077	1151	866
12677	0	0	0	0	0	0
12683	16	14	43	33	16	6
12684	0	0	0	0	0	0
12686	0	0	7	0	0	0
12695	153	112	274	143	122	147
12696	805	673	2759	908	675	804
12700	330	341	518	262	84	101
12702	226	119	2425	86	88	136
12703	13	14	15	8	5	6
12704	56	41	100	50	10	26
12705	11	7	11	14	11	9
12706	0	0	0	0	0	0
12708	0	0	4	0	0	0
12709	158	138	260	224	162	144
12715	905336	509238	463332	1071317	674020	729425
12716	0	0	4	0	0	0
12721	307	144	662	185	160	99
12722	28	27	165	0	7	16
12723	6335	3914	2972	7197	7103	5651
12724	84	56	195	89	71	98
12725	4936	3886	4570	5560	5480	3495
12727	3181	2028	2834	3564	3140	2191
12728	172	170	443	218	137	133
12729	1428	912	1516	1547	1173	982
12733	0	0	0	0	0	0
12737	141	94	516	180	188	177
12738	12	13	34	0	0	2
12739	1	0	3	3	6	4
12740	0	0	0	0	0	0
12741	257	132	558	219	128	235
12745	0	0	0	0	0	0
12747	3596	3494	8312	3834	3730	2304
12748	326	191	430	285	166	285
12750	2184	1992	4679	2469	2119	1816
12751	1247	892	1292	1459	1260	929
12752	182	120	197	203	150	132
12753	2297	2193	4827	2625	2362	1754
12757	1525	1216	2155	1683	1285	1197
12759	1483	614	3266	1877	1187	830
12763	182	121	576	131	115	79
12764	1071	781	1391	1185	814	638
12765	60	14	151	4	2	12
12766	10	4	6	11	0	0
12767	105	59	133	98	94	63
12768	43	15	228	10	4	13
12769	6	0	0	3	0	3
12770	0	0	4	0	0	0
12771	0	0	4	3	0	0
12772	320	445	484	320	193	232
12773	0	0	0	0	0	0
12774	36	35	69	31	29	16
12775	8	4	0	13	6	0
12776	0	0	0	0	0	0
12777	0	0	0	0	0	0
12778	490	338	852	637	305	322
12780	0	0	0	0	0	0
12785	30203	21163	43970	33580	30951	21954
12788	0	0	0	0	0	0
12789	0	5	0	0	0	0
12790	29	27	6	38	79	49
12793	1970	1475	2134	2304	2022	1206
12794	0	0	0	0	0	0
12795	66	26	111	31	26	50
12796	0	0	494	0	0	0
12797	43	14	62	30	9	16
12798	223	256	447	265	192	183
12799	332	202	560	470	329	278
12801	42	24	93	30	40	13
12802	21	13	24	7	7	10
12803	44	35	64	81	61	0
12804	434	393	119	619	293	408
12805	2	0	5	3	0	2
12807	393	334	754	457	331	288
12808	1477	1113	1168	1791	1465	990
12810	18	13	55	22	23	17
12812	299	269	337	300	332	221
12813	0	15	0	5	0	0
12814	103	45	198	132	53	51
12815	99	107	171	189	127	157
12816	870	425	1181	1264	464	326
12817	34	22	49	56	23	43
12818	408	439	1623	502	500	391
12819	1035	753	278	1156	947	784
12821	30	16	30	26	9	23
12822	393	253	370	407	329	174
12823	137	264	344	80	152	79
12824	0	0	33	12	0	0
12825	8233	5376	5061	7497	5233	4264
12826	5428	4204	6640	5439	4029	3800
12827	3227	2572	3569	3270	2473	2409
12828	88	103	72	123	84	113
12829	182	150	152	284	169	188
12830	144	81	104	183	121	84
12831	1271	901	1159	1491	1065	1095
12832	1798	1152	2299	1740	1177	889
12833	2279	1016	1336	2398	1604	1402
12834	1968	1033	1170	2113	1701	1274
12835	4411	2357	2048	4424	3402	2256
12836	252	528	438	296	286	435
12837	297	194	588	343	253	193
12839	57	53	130	83	115	107
12840	10	0	6	12	3	13
12841	4	0	18	9	16	7
12842	1858	1821	3475	2186	1435	1346
12843	4716	3178	5001	5445	3718	2678
12845	252	107	736	455	138	114
12846	1354	766	1919	1383	1143	1004
12847	6474	4434	9287	6676	6879	5173
12848	5637	4371	8375	6161	5913	3811
12850	1321	1270	804	1813	1423	993
12854	0	0	0	0	0	0
12856	1685	1200	1984	2034	1587	1099
12857	31592	20396	20228	37431	23564	22134
12858	12352	9433	8967	14704	11489	8407
12859	17259	13373	12071	20928	15913	12135
12861	504	317	642	472	355	366
12862	11122	8574	13658	13431	9825	7797
12864	21298	15524	16483	25766	19320	13486
12865	11379	7902	3665	13310	11787	6989
12866	11255	7864	9705	12845	10318	6593
12867	15890	12378	12848	18282	16131	9288
12868	1062	815	1885	1110	824	677
12869	12096	8950	11741	14125	13160	7448
12870	1090	610	3458	1203	818	592
12873	46	9	43	62	15	25
12874	5858	4816	7721	5596	5067	3741
12876	10303	8974	7172	10735	10421	6196
12877	1459	1026	1621	1606	1332	1223
12879	233	93	114	186	140	118
12889	0	2	0	0	0	0
12890	69	63	159	84	65	73
12891	0	0	8	0	0	8
12892	903	560	585	1090	704	686
12894	563	454	582	437	510	562
12895	11352	8758	10117	13114	12018	9703
12896	1859	1688	1205	2066	2280	1291
12902	0	0	0	6	5	0
12903	0	0	0	0	0	0
12904	0	0	25	0	6	0
12905	231	267	322	318	294	213
12908	14245	10186	9807	16411	12818	10446
12909	535	410	623	572	608	423
12912	1735	1304	1914	2068	1982	1127
12913	1307	703	1545	1152	1022	758
12914	3635	3003	4631	3912	4018	3160
12915	159	120	204	180	123	172
12916	525	405	757	637	492	352
12918	0	0	0	0	0	0
12919	0	0	0	0	0	0
12921	0	0	0	0	0	0
12922	1418	1306	1107	1667	1134	989
12925	1237	829	3108	1267	818	806
12927	305	275	440	422	301	299
12928	4170	2697	4626	4737	4470	2618
12929	1910	1290	1973	2082	2116	1405
12931	61	25	63	77	51	72
12933	0	0	11	9	0	3
12934	1725	1277	2088	2052	1527	1404
12936	0	0	7	0	0	0
12937	0	0	0	0	3	0
12939	5	0	7	0	0	0
12941	0	0	0	0	0	0
12942	0	0	0	0	0	0
12943	0	0	0	0	0	0
12944	5	4	0	5	0	2
12945	0	0	0	0	5	0
12946	1322	956	1649	1353	1426	969
12950	2	0	0	0	0	3
12951	0	0	0	0	0	0
12952	624	392	695	642	754	482
12953	1768	1645	5643	1769	2050	1787
12954	0	0	0	0	0	0
12955	18176	8599	21185	17148	21313	19026
12957	0	0	2	0	0	0
12958	0	0	0	0	0	0
12959	0	9	0	13	7	7
12960	50	20	6	51	35	21
12961	0	0	0	0	0	0
12962	2	8	23	26	9	14
12964	0	0	0	0	0	0
12965	0	0	0	0	0	0
12966	0	0	0	0	0	0
12967	0	0	0	0	0	0
12968	0	2	0	0	0	0
12969	0	0	0	0	0	0
12970	0	0	0	0	0	0
12971	132	71	243	85	127	94
12972	561	391	492	579	490	342
12974	26270	21410	16448	32208	26848	21146
12977	371	270	698	359	260	277
12978	874	739	1862	715	560	462
12981	0	0	0	0	0	0
12982	61	55	181	55	36	46
12983	283	121	656	77	82	62
12984	149	93	368	55	62	46
12985	0	0	0	0	0	0
12986	181	37	258	20	10	48
12988	213	169	279	219	172	131
12990	0	0	0	0	0	0
12991	0	0	0	0	0	0
12992	0	0	7	0	0	0
12993	0	0	0	0	0	0
12994	0	0	0	0	0	0
12995	7647	4905	8590	8624	7705	5865
13000	386	277	392	381	397	351
13001	1824	1087	1811	2073	1835	1390
13002	2423	2197	3536	2860	2366	2125
13003	548	340	2607	677	621	337
13004	0	3	0	0	0	0
13006	1342	1266	2689	1605	1731	1141
13007	976	635	1627	913	729	675
13008	94	56	211	78	80	81
13009	6718	2884	28863	3712	13570	7228
13010	13853	7112	12906	13712	9359	7875
13011	0	0	14	0	0	0
13012	0	0	0	0	0	0
13013	0	0	0	0	0	0
13014	234	178	426	253	215	150
13016	5433	3478	4894	6496	4967	4212
13017	552	428	518	654	475	481
13018	1760	1363	2377	1897	1910	1337
13019	144	112	136	154	176	129
13024	545	505	2889	412	519	360
13025	120	108	285	122	100	87
13026	6640	4769	8162	7723	7533	5399
13030	10277	8420	15872	11866	10038	7960
13032	1942	1581	2071	2207	2088	1489
13033	31252	19443	45780	29139	26207	20324
13034	5	0	74	0	0	0
13035	0	3	37	0	0	0
13036	311	223	531	301	268	197
13038	291	200	582	301	137	123
13039	5305	3297	15308	4263	4093	3556
13040	474	503	2049	464	196	362
13041	0	0	0	5	0	0
13043	919	706	1744	887	755	801
13046	3598	2651	4600	4070	4040	2872
13047	5206	4166	5850	5962	5397	4186
13048	180	180	82	286	282	239
13051	20	33	21	10	7	23
13052	30	24	104	31	39	30
13056	222	173	314	148	164	153
13057	169	137	446	205	166	129
13058	279	252	927	252	155	126
13063	23812	16566	13794	29149	22110	13816
13064	10	8	23	15	7	9
13065	1	0	1	1	0	1
13066	0	0	0	0	0	0
13067	0	0	0	0	0	0
13070	0	0	10	4	5	8
13072	0	0	0	0	0	0
13074	3	0	0	0	0	0
13075	0	0	0	0	0	0
13076	46	53	12	71	15	31
13077	0	0	0	0	0	0
13078	166	117	607	157	57	76
13079	0	0	0	0	0	0
13081	0	0	0	0	0	0
13082	10	0	13	7	0	5
13085	0	0	0	0	0	0
13086	0	0	0	0	0	0
13087	0	0	0	0	0	0
13088	0	0	0	0	0	0
13089	0	0	0	0	0	0
13090	0	0	0	0	0	0
13094	0	0	0	0	0	0
13095	0	0	0	0	0	0
13096	0	0	0	0	0	0
13097	0	0	0	0	0	0
13098	0	0	0	0	0	0
13099	0	0	0	0	0	0
13101	0	0	0	0	0	0
13105	0	0	0	0	0	0
13106	77	38	573	48	65	21
13107	32	7	81	34	12	10
13108	0	0	0	0	0	0
13109	0	0	0	0	0	0
13110	200	139	418	273	187	154
13112	0	0	0	0	0	0
13113	0	3	26	8	12	0
13114	0	0	0	0	0	0
13115	5	0	12	6	0	0
13116	14	17	0	20	6	5
13117	0	0	0	0	0	0
13118	0	0	0	0	0	0
13119	0	0	0	0	0	0
13120	131	90	128	158	111	113
13121	288	189	384	330	327	211
13122	0	0	0	0	0	0
13123	32	4	75	14	12	16
13124	0	0	0	3	0	0
13131	0	0	0	2	0	0
13132	667	504	1399	577	529	432
13134	165	177	142	216	110	153
13135	600	381	685	706	560	402
13136	5856	6190	6582	6138	5216	4121
13137	65	57	67	74	63	51
13138	8305	5693	9050	9206	8448	7028
13139	438	329	605	530	429	327
13142	0	0	0	0	0	0
13143	1200	1521	2342	1310	1091	960
13144	573	322	707	526	323	369
13162	0	0	0	0	0	0
13163	484	306	767	479	423	407
13164	37	20	0	43	40	20
13166	0	0	0	0	0	0
13167	3267	2400	4090	3566	3137	2141
13168	2	8	0	0	0	2
13169	384	275	653	347	254	302
13170	1672	1894	314	1635	2456	2269
13171	1399	1174	1964	1449	1336	973
13172	0	0	0	0	0	0
13175	316	208	490	331	150	110
13176	0	4	0	0	0	0
13177	3267	2312	3033	3970	3118	2678
13178	111	71	104	132	120	70
13179	25071	8557	34119	28700	15596	9962
13180	11	11	6	6	8	0
13184	0	0	0	0	0	0
13185	775	511	1074	724	614	418
13190	0	0	13	2	0	0
13191	3928	2932	4520	4583	3848	3362
13193	5	4	0	8	0	4
13194	9669	7267	13502	9840	9525	7357
13195	12	17	33	9	12	10
13196	544	515	1023	671	529	514
13197	2013	3840	6821	892	1151	840
13198	317	302	507	493	354	238
13199	6	7	44	23	14	15
13200	1761	913	2292	1783	1611	1321
13202	374	414	640	371	386	280
13204	2831	2371	5881	3319	2916	2225
13205	12802	11051	25004	15176	16531	9541
13206	10	14	7	0	0	6
13207	14437	14684	30474	16896	17356	13758
13209	8159	6081	9101	9021	8989	6080
13211	1905	1846	3517	2314	2196	1626
13214	0	0	0	0	0	0
13215	0	0	0	0	0	0
13218	0	0	0	0	0	0
13226	0	0	0	0	0	0
13236	0	0	0	0	0	0
13237	0	0	0	0	0	0
13239	0	0	0	0	0	0
13244	801	587	1163	891	841	568
13340	136	108	67	134	144	113
13345	7	21	51	20	11	14
13346	101772	78301	181627	107911	87559	85707
13347	1579	1213	1763	1857	1867	1258
13349	47	47	33	15	10	14
13350	488	257	599	482	363	297
13353	865	487	760	844	599	565
13356	1478	1006	1714	1444	1320	1193
13358	115	61	175	111	67	73
13360	138	111	90	206	149	111
13361	111	82	127	135	122	74
13363	21	13	88	40	52	26
13367	6514	4448	7833	6892	6500	4882
13368	45	59	90	76	99	51
13370	0	0	0	0	0	0
13371	319	166	353	339	206	151
13380	0	0	0	0	0	0
13382	9437	8609	8700	12403	10609	6023
13383	4147	2590	4738	4680	4726	3419
13384	852	515	451	1439	690	735
13385	86	45	93	110	87	83
13386	0	2	8	12	8	14
13388	258	458	460	262	114	140
13389	0	0	0	0	0	0
13390	0	4	0	0	0	0
13392	0	0	0	0	0	0
13393	0	0	2	0	0	0
13394	0	0	0	0	0	0
13395	0	0	0	0	0	0
13396	0	0	0	0	0	0
13397	0	0	0	0	0	0
13400	6091	5867	5454	6507	4700	4462
13401	827	660	1228	888	863	745
13404	0	5	4	5	0	0
13405	28160	38554	62204	31605	30435	26968
13406	5	6	18	2	0	0
13409	0	0	0	0	0	0
13411	0	0	0	0	0	0
13417	24	7	27	23	2	14
13418	770	604	1433	786	798	575
13419	28	6	5	27	7	20
13421	25	7	8	0	5	21
13423	275	146	428	193	154	180
13424	15334	13135	23950	15992	14729	12917
13426	5	8	8	8	8	0
13427	1821	1620	2132	1973	1822	1307
13429	257	151	479	376	230	248
13430	1574	1339	2253	1984	1483	1423
13433	406	393	642	457	488	367
13434	320	249	380	448	342	243
13435	2413	1647	1569	2954	2611	1925
13436	59	27	78	57	22	26
13437	1395	805	1192	1692	1056	1045
13445	1300	828	1208	1513	1203	928
13446	0	0	0	0	0	0
13447	25	22	64	15	45	25
13448	83	73	125	91	53	66
13449	31	37	86	74	30	27
13476	5166	3744	4311	6080	4796	3838
13478	281	177	281	374	290	255
13479	1691	636	2235	1566	979	760
13480	1766	647	2330	1352	842	747
13481	146	82	162	137	110	116
13482	205	151	349	286	200	168
13483	65	61	35	87	83	65
13486	1042	942	1539	1224	1253	813
13487	0	0	0	0	0	0
13488	0	6	19	6	10	12
13489	0	0	0	0	0	0
13490	0	0	0	0	0	0
13491	0	0	0	0	0	0
13492	0	0	0	0	0	0
13494	1841	1123	2675	1797	1635	1300
13495	988	718	1139	1027	966	759
13496	167	103	338	161	124	166
13497	289	148	1921	400	441	356
13498	365	241	339	441	324	326
13505	0	0	0	0	0	0
13506	9	6	11	10	4	6
13507	0	0	0	0	0	0
13508	0	0	0	2	0	0
13510	0	0	4	0	0	0
13511	3	0	0	0	0	0
13512	0	0	0	0	0	0
13516	0	6	2	10	0	0
13518	54808	48370	73958	64453	67032	52030
13521	347	294	370	430	509	327
13522	0	0	0	0	0	0
13524	3	0	0	0	0	0
13525	0	0	0	0	0	0
13526	0	0	0	0	0	0
13527	5398	5922	6907	6499	5726	3759
13528	142	89	146	139	66	102
13529	0	0	0	0	0	0
13531	0	0	0	0	0	0
13532	0	0	0	0	0	0
13537	55	37	105	46	47	40
13542	6172	4089	5275	7101	5049	5179
13543	157	113	207	218	131	168
13544	569	549	550	644	571	531
13548	5370	4078	8069	6277	6160	4799
13549	3004	2989	1361	3569	3563	3060
13555	10	18	34	19	0	8
13557	571	466	503	716	636	505
13559	126	81	162	131	97	85
13560	377	309	523	425	400	464
13586	0	0	0	0	0	0
13587	15	25	50	20	7	9
13589	2044	1431	2468	2188	1915	1251
13590	29	17	21	31	37	32
13591	652	442	1089	695	612	458
13592	333	254	472	413	329	236
13593	350	315	492	435	337	295
13595	233	137	405	240	224	162
13599	5	5	0	0	0	3
13601	495	248	862	457	262	225
13602	5432	4366	5598	6421	4500	3880
13603	5	14	18	15	3	6
13605	9	12	54	16	9	14
13607	122	85	145	136	98	84
13608	9	16	36	6	27	6
13609	1449	723	1888	1227	1035	792
13610	127	130	179	166	172	180
13611	14	17	38	28	19	17
13612	64	27	73	102	54	27
13614	32	35	52	40	70	21
13615	0	0	0	0	0	0
13616	24	16	9	29	23	17
13617	141	108	123	154	101	90
13618	660	495	1309	603	444	463
13619	426	161	385	427	422	232
13626	885	734	1203	984	996	623
13627	28856	26922	68476	30259	25006	18961
13628	37054	28288	33116	43207	35516	29623
13629	54785	31854	84469	55584	42373	40992
13631	3136	2419	2869	3561	3101	2586
13636	236	247	438	412	264	238
13637	8	10	4	20	11	0
13638	0	0	0	0	0	0
13639	0	4	6	0	0	4
13640	18	15	71	26	24	10
13641	160	91	213	219	105	190
13642	438	311	425	488	316	326
13643	5	0	23	23	18	10
13644	67	61	93	80	46	34
13645	1756	1543	2521	1958	1952	1882
13646	0	0	0	0	0	0
13648	0	0	0	0	0	0
13649	1470	803	2436	1446	1157	726
13650	697	451	915	793	653	567
13653	154	177	1617	125	61	221
13654	30	9	86	26	19	15
13655	22	11	51	10	10	21
13656	0	0	0	0	0	0
13660	1132	786	1299	1159	894	890
13661	6	2	6	0	0	0
13663	2254	1230	1820	2748	2150	1487
13664	836	474	1878	794	732	461
13665	2290	1615	2961	2546	2579	1671
13666	309	264	464	400	245	241
13667	1618	1152	1679	1670	1315	1149
13669	5167	4573	10202	5588	5325	4116
13674	148	98	259	122	119	104
13680	756	563	1002	902	842	726
13681	5269	4334	11497	4501	4258	3327
13682	17314	10304	18346	19120	16636	12036
13684	4054	3304	3319	5171	3857	2602
13685	1049	854	8525	940	918	901
13688	7218	3649	6868	7573	7447	5239
13690	32420	26996	41362	38260	38237	26448
13706	0	0	0	0	0	0
13709	467	360	807	443	369	286
13710	29	16	25	33	11	44
13711	0	0	0	0	0	0
13712	230	188	190	241	187	181
13713	371	355	646	412	303	334
13714	2245	2228	5279	2159	2140	1728
13716	389	301	889	463	369	396
13717	177	162	369	160	68	93
13722	3200	2048	4007	3893	2880	2197
13723	160	261	595	142	71	39
13726	644	365	911	635	495	413
13728	722	632	718	921	837	663
13730	1311	802	3915	1370	807	613
13731	286	185	558	346	220	202
13732	131	73	255	136	83	80
13733	370	275	507	232	116	159
13796	0	0	0	0	0	0
13797	8	4	17	21	19	10
13798	16	21	152	19	17	21
13799	20	24	19	42	33	29
13800	2553	1920	4238	2749	3571	2327
13801	0	0	0	0	0	0
13803	90	101	343	111	47	64
13804	1389	905	601	1829	1175	907
13805	626	727	635	756	435	628
13806	1759	1494	1730	2043	1661	1253
13807	34	30	64	58	21	27
13808	255226	145475	96073	297633	189035	168720
13809	292	230	334	312	273	192
13813	0	2	2	0	0	0
13819	6479	5824	4382	7202	6101	5086
13821	365	222	426	429	365	312
13822	1572	1071	2282	1799	1598	1287
13823	126	98	270	148	165	94
13824	77	70	116	118	74	61
13828	0	0	75	0	0	2
13829	42	37	170	22	36	26
13830	2037	1581	1770	2462	2248	1314
13831	1105	1088	1971	1304	1165	1063
13835	8	5	0	0	23	13
13836	101	89	165	142	80	133
13837	179	85	108	139	77	64
13838	172	129	117	218	165	127
13839	0	11	42	0	2	9
13840	0	0	15	0	5	0
13841	307	169	147	342	400	217
13842	0	0	0	0	0	0
13844	39	16	37	33	22	14
13845	26	38	38	45	26	21
13846	616	462	907	571	410	591
13848	40	26	57	65	48	44
13849	504	340	557	677	541	520
13850	1393	965	891	1687	1562	833
13852	427	274	610	453	293	287
13853	4772	3056	3853	5769	5084	3775
13854	4281	2541	3321	5082	3547	3203
13855	1414	797	1522	1531	1400	1134
13856	0	0	0	0	0	0
13857	7	10	24	5	4	7
13858	4708	3342	5423	5361	5417	3439
13859	842	720	995	932	871	846
13860	582	398	1298	640	488	430
13861	0	0	0	0	0	0
13863	0	0	0	0	0	0
13864	782	409	580	966	585	528
13865	15	16	38	24	25	5
13866	124	90	224	114	98	118
13867	261	192	531	362	298	296
13869	31	38	58	42	49	37
13870	733	400	682	614	631	473
13871	488	290	656	505	602	527
13872	377	296	648	440	402	266
13874	0	0	0	0	0	0
13875	134	81	257	122	74	117
13876	239	193	305	323	274	284
13877	656	360	809	755	690	410
13884	0	0	0	0	0	0
13885	2063	1527	2740	2031	1829	1204
13897	37	26	6	35	29	34
13909	0	0	0	0	0	0
13924	0	0	0	0	3	3
13929	2479	1588	2491	2687	2240	1872
13972	82	45	79	77	55	64
13982	2243	1828	1583	2492	2642	1669
13983	4	2	0	11	10	6
13984	0	0	0	0	0	0
13990	708	751	1374	790	941	634
13992	375	219	401	504	360	263
13996	93	67	64	96	66	101
13998	299	200	405	289	337	271
13999	242	200	303	267	261	179
14000	1554	1271	1811	1776	1695	1290
14004	19585	14166	17686	23741	17220	12079
14007	3476	2694	4667	3998	3942	3018
14008	0	0	0	0	0	0
14009	269	213	440	288	296	196
14011	489	311	616	507	392	283
14012	28	18	105	25	33	10
14013	521	470	540	675	543	410
14017	171	118	196	121	92	74
14020	1327	1145	3585	1522	1548	1229
14025	4	11	13	6	4	0
14026	85	83	128	107	83	65
14027	0	2	7	0	0	0
14028	0	0	0	0	0	0
14029	0	0	0	0	0	0
14030	2415	2303	4798	2788	2359	2676
14038	0	0	0	0	0	0
14042	432	301	739	512	362	344
14043	1272	778	1204	1356	1143	1081
14048	1087	742	941	1243	1092	800
14049	80	95	237	117	96	77
14050	673	625	830	686	738	539
14051	3447	2934	4297	3752	3386	2646
14055	1714	1113	2969	1733	1833	1452
14056	259	171	352	262	248	150
14057	114	103	293	169	89	77
14058	0	15	46	4	5	0
14060	0	0	0	0	0	0
14061	0	0	12	0	0	0
14062	446	349	850	470	300	258
14063	17	10	41	26	32	21
14064	0	0	4	3	0	0
14065	76	59	47	67	93	62
14066	307	204	533	319	201	143
14067	40	53	146	30	16	17
14068	3	6	12	8	4	0
14069	118	146	190	140	98	88
14070	256	183	392	271	295	196
14071	0	0	2	0	0	0
14073	0	0	10	5	0	4
14074	352	149	121	320	244	210
14077	11662	6306	5897	10957	13661	7356
14079	0	0	0	0	0	0
14080	0	0	0	0	0	0
14081	12784	10211	12933	12872	14128	9511
14082	87	91	73	85	50	83
14083	1485	1225	2030	1673	1477	1266
14084	5188	3232	6902	5268	4490	3385
14085	39	19	69	49	24	32
14086	86	97	133	154	131	130
14087	5	11	43	0	0	1
14088	125	105	202	146	166	93
14089	560	274	538	613	392	306
14102	200	200	563	212	170	111
14103	0	0	0	0	0	0
14104	889	898	1258	1243	766	1023
14105	1854	1853	3270	2116	2179	1505
14106	0	3	0	0	0	0
14107	629	523	1690	754	519	513
14109	5040	2926	8384	5237	3524	3225
14113	241	215	340	276	203	227
14114	310	134	888	343	164	134
14115	3362	1851	6951	3303	2347	2212
14118	2182	2676	6754	2810	2303	2134
14119	10	0	0	6	0	0
14120	1789	1217	1338	1306	2179	1929
14121	0	2	4	0	0	0
14123	505	355	578	457	522	434
14125	14	10	10	4	0	0
14126	9	2	14	8	14	8
14127	66	62	167	34	20	43
14128	0	6	5	8	7	0
14129	27	21	55	32	5	15
14130	188	211	936	133	99	99
14131	265	168	907	188	120	126
14132	1335	679	1551	1452	940	900
14133	17	6	288	33	28	23
14134	0	0	19	0	0	0
14137	2866	2201	3695	2891	3033	2421
14148	1151	903	886	1342	1054	731
14149	144	118	113	130	88	111
14151	5423	3776	4639	6146	5141	4044
14154	19827	13350	20772	23454	18763	17038
14155	1916	1352	2100	2217	2118	1373
14156	263	163	460	295	265	235
14158	1056	758	1198	1287	1126	729
14159	156	129	358	160	111	101
14160	3	11	19	0	10	4
14161	0	0	0	0	0	0
14163	66	40	37	87	56	57
14164	1592	1184	1816	1516	2142	1346
14165	16	0	32	11	10	5
14166	77	79	64	113	119	74
14167	9	2	6	5	11	3
14168	1300	1230	1280	1376	1338	976
14169	6	2	10	0	2	3
14170	0	0	0	0	0	0
14171	0	0	0	0	0	0
14172	5	5	17	13	6	17
14173	748	576	1334	817	680	414
14174	0	0	0	0	0	4
14175	0	0	12	3	0	0
14176	0	6	5	5	5	0
14177	79	48	67	132	85	64
14178	146	89	421	159	117	99
14179	0	0	0	0	0	0
14180	86	40	79	136	59	77
14181	140	46	78	162	247	192
14182	2113	1553	3256	2220	1909	1724
14183	21	0	79	17	7	7
14184	70	168	472	71	113	130
14186	62	38	56	54	46	60
14187	94	53	164	137	54	57
14190	566	285	2165	479	370	261
14191	45	25	97	16	17	11
14194	10963	8474	6957	13560	11649	7522
14198	30	47	45	39	19	42
14199	84890	57312	132597	74917	96580	96867
14200	26	40	104	40	22	19
14201	5717	3981	4160	5367	3300	4189
14202	8	15	31	14	12	18
14204	60	0	0	0	25	0
14205	158	180	550	137	161	111
14208	955	589	1181	1027	845	712
14211	120	130	293	150	119	92
14218	3268	3107	4198	3635	3095	2849
14219	657	485	2090	628	494	409
14221	29	19	91	4	12	11
14223	0	4	0	0	0	0
14225	1492	1092	1558	1711	1504	1009
14226	13	11	42	15	7	12
14227	108	57	125	108	113	96
14228	4125	2459	3843	4671	4400	3024
14229	1341	1256	7975	1465	1622	1879
14230	168	91	287	197	106	81
14231	234	175	332	268	171	104
14232	3906	2357	4038	4555	3147	2898
14233	0	0	0	0	0	0
14234	5	2	18	7	2	5
14235	4	6	45	10	4	7
14236	1454	1168	2587	1491	1574	1105
14237	0	0	0	0	2	0
14238	11	10	0	0	6	4
14239	23	30	43	36	8	26
14240	0	0	0	0	0	0
14241	0	0	0	0	0	0
14245	15439	9471	24829	16882	14909	14182
14246	0	0	0	0	0	0
14247	426	296	598	506	421	330
14248	3954	3041	5214	4203	3618	3332
14251	1748	1224	3324	2177	1620	1560
14252	1552	931	1143	1886	1349	1227
14254	3443	2713	3878	3426	2684	2828
14255	16	14	10	16	6	7
14256	84	46	71	86	65	52
14257	151	119	281	193	106	172
14260	70	55	209	117	36	28
14261	705	394	692	664	617	404
14262	0	0	0	0	0	0
14263	375	242	331	402	318	269
14264	2082	808	2530	2903	1106	803
14265	542	614	1388	746	678	404
14266	134	74	212	119	95	55
14268	3414	2254	6965	4037	2930	2347
14269	540	505	717	557	392	384
14270	637	633	774	750	616	628
14272	2788	1733	2875	3140	2775	1913
14275	0	0	11	8	0	4
14276	51	28	133	69	16	27
14281	343	393	4752	225	178	486
14282	13	12	190	12	8	16
14283	1	0	3	0	0	4
14284	1088	653	2488	864	734	531
14287	136	125	151	191	137	149
14289	18	11	92	3	5	0
14290	0	0	0	0	0	0
14291	0	0	0	0	0	0
14293	15	0	46	0	6	0
14294	0	0	0	0	0	0
14296	221	148	237	251	240	181
14297	667	377	495	681	527	455
14299	329	277	277	348	296	299
14300	450	409	701	506	412	362
14302	59	46	84	80	58	48
14308	0	0	0	0	0	0
14309	0	0	0	0	0	0
14311	24	39	393	43	58	24
14312	2378	1990	4524	2883	2434	2379
14313	115	315	555	128	101	52
14314	2214	1711	5494	2485	1974	1525
14317	0	0	0	0	0	0
14319	32400	34074	52984	31755	22650	19989
14325	7546	5757	18157	7474	5948	4882
14337	113	92	327	117	119	74
14339	2421	1634	1858	2788	2479	1725
14343	0	0	0	0	0	3
14344	13	0	4	0	0	5
14345	22	24	20	20	10	10
14346	0	0	0	0	0	0
14347	0	0	9	0	0	0
14348	0	0	0	0	0	0
14349	155	150	108	206	200	123
14356	811	469	993	933	587	502
14357	7	8	46	11	12	6
14359	18113	15836	24110	20703	20048	13632
14360	316	252	496	311	327	241
14362	183	81	390	195	103	87
14365	60	44	218	48	76	51
14366	1998	1826	2694	1947	2505	1707
14367	234	202	307	264	210	164
14368	215	226	344	265	187	247
14369	2216	2331	3177	2263	2982	2194
14370	131	90	174	143	103	122
14371	325	196	239	419	314	198
14373	1474	1092	1331	2596	1230	926
14375	1031	656	854	1108	1003	636
14376	884	704	1285	1057	911	796
14377	0	0	0	0	0	0
14378	0	0	0	0	0	0
14380	0	0	0	0	0	0
14381	165	115	391	171	135	126
14385	5719	2573	703	7446	5756	3868
14387	9755	5937	12071	9429	8226	7347
14388	1246	1042	1970	1356	1167	1261
14389	584	528	1322	609	495	451
14390	1970	1756	2891	1949	2243	1506
14391	227	244	495	285	281	247
14394	14	20	22	22	36	21
14395	0	0	0	0	0	4
14396	29	23	184	59	40	21
14397	6	0	0	0	0	0
14399	0	0	0	0	0	0
14400	0	3	2	3	2	0
14401	37	19	22	24	29	14
14402	0	0	9	0	4	0
14403	30	29	56	63	52	37
14404	18	11	71	34	16	9
14405	6	8	2	16	0	8
14406	7	12	6	19	18	6
14407	0	4	0	0	0	0
14408	67	26	79	78	48	41
14409	25	21	12	33	37	18
14411	0	7	7	10	0	2
14412	7	9	45	19	30	15
14415	0	0	0	0	0	0
14417	0	0	11	0	4	0
14419	6	0	0	0	0	4
14420	195	182	325	212	205	150
14421	24	25	84	37	12	17
14422	0	0	0	0	0	0
14423	3974	2496	4512	5034	4128	2737
14425	12	11	9	13	13	4
14426	186	118	249	210	189	134
14427	5	4	12	3	0	3
14428	5	3	8	0	6	4
14429	0	0	0	0	0	0
14430	910	595	1051	1005	845	686
14431	315	253	144	403	232	168
14432	0	5	12	0	0	6
14433	100807	65675	49025	113244	63210	69062
14447	0	0	0	0	0	0
14450	2016	1355	2757	2268	2164	1636
14451	543	425	555	723	426	353
14453	138	141	333	209	152	112
14455	1357	1079	4379	1337	1003	1004
14456	4279	3268	7627	4451	3660	2837
14457	514	499	1359	583	465	403
14459	0	0	0	0	0	0
14460	0	0	28	0	0	0
14461	134	98	109	67	76	104
14462	5	0	6	8	4	4
14463	0	0	0	0	0	0
14464	0	0	0	0	0	0
14465	14	11	38	11	19	8
14466	659	345	846	652	544	446
14467	21458	17318	19745	26863	22108	16835
14468	0	3	2	5	0	0
14469	500	261	913	423	314	263
14470	5040	3094	8842	5272	4154	3400
14472	4	4	0	9	9	5
14473	0	0	0	0	0	0
14479	11327	9901	12472	13347	12575	8457
14489	1451	1255	2420	1503	1741	1056
14525	10	6	5	14	3	0
14526	0	0	0	0	0	0
14527	0	0	0	0	0	0
14528	114	72	170	108	68	88
14531	0	0	0	0	0	0
14533	1983	1512	2424	2118	1694	1303
14534	325	284	282	387	426	313
14536	357	366	532	296	324	407
14537	53	35	144	31	42	25
14538	812	427	1277	693	823	655
14539	22	0	53	17	14	23
14544	1340	943	5171	1094	975	640
14545	525	489	135	856	900	655
14547	356	315	687	427	493	299
14548	1384	882	1263	1558	1134	867
14555	19162	11633	5307	23036	16556	13732
14559	429	248	126	522	105	369
14560	120	74	127	141	61	55
14561	722	359	161	850	606	346
14562	3	0	0	0	0	0
14563	141	82	292	9	17	16
14566	16	5	17	9	11	8
14567	1045	845	1438	1133	1075	797
14569	6121	4999	11336	6306	5877	4307
14570	42	55	97	27	9	17
14571	7925	5794	3497	9294	8565	6598
14573	63	152	106	70	110	87
14579	106	56	250	146	55	92
14580	0	0	0	0	0	0
14581	0	0	18	0	0	0
14582	0	0	22	0	0	4
14583	2210	1476	1647	2590	2266	1655
14584	356	241	1104	347	271	305
14585	526	353	861	626	528	421
14586	27	35	44	51	60	35
14587	2	8	11	3	6	2
14588	18	41	37	19	34	19
14590	330	252	408	450	323	215
14593	923	745	1313	1174	1005	680
14594	372	279	535	435	336	323
14595	1639	1075	2972	1635	1549	1082
14598	4	0	4	0	0	0
14599	0	0	0	0	0	0
14600	8108	5790	7350	10247	9427	6323
14601	0	0	0	0	0	0
14602	0	0	3	0	0	0
14603	0	0	0	0	0	0
14605	20089	8026	32196	20098	20478	11931
14607	0	0	0	0	0	0
14608	0	0	0	0	0	0
14609	558	358	1104	716	438	422
14610	0	0	0	0	0	0
14611	0	0	0	0	0	0
14612	94	91	121	84	77	70
14613	134	66	119	104	61	38
14615	151	121	240	130	183	127
14616	0	0	0	0	0	0
14617	0	0	0	0	0	0
14618	7	2	12	9	4	0
14619	2	10	37	10	12	9
14620	0	0	5	0	0	0
14621	0	0	0	0	0	0
14622	2	6	12	0	0	0
14623	0	5	0	7	4	4
14625	0	0	0	0	0	0
14626	0	0	0	0	0	0
14628	2376	1462	1646	2904	2011	1436
14629	596	494	1139	598	591	514
14630	440	245	583	356	382	283
14632	42	19	102	37	49	38
14633	45	49	113	65	55	29
14634	235	109	281	242	188	144
14635	78	60	194	118	54	84
14645	18948	16431	71826	18024	19967	13663
14651	1837	1241	2503	2105	1516	1567
14652	0	0	0	0	0	0
14654	0	0	0	0	0	0
14657	0	0	0	0	6	0
14658	0	2	28	13	18	11
14659	0	6	0	4	0	4
14660	5493	4552	5854	6472	5380	4159
14661	5511	4390	6281	6686	5625	4071
14663	0	0	0	0	0	0
14664	225	76	251	159	133	157
14667	764	464	855	888	626	470
14670	658	439	789	701	579	562
14672	1906	1180	1719	1885	1501	1358
14673	571	354	531	690	439	415
14674	2919	2313	5227	3019	2582	1915
14675	42	22	106	66	59	35
14676	11	10	55	13	11	9
14677	138	78	229	160	155	73
14678	1380	786	1673	1573	885	903
14679	1207	935	2693	1252	1253	884
14680	59	32	119	26	53	36
14681	166	104	248	170	162	197
14682	879	756	1548	1016	963	678
14683	25544	20456	28428	28899	24784	20717
14685	0	0	2	0	0	0
14686	8	8	0	15	11	0
14687	7	12	41	14	18	15
14688	1415	1056	1598	1701	1296	1062
14693	2137	1377	2460	2206	1735	1631
14694	19676	9732	28081	20379	13359	12539
14695	16	42	24	25	10	10
14696	569	426	457	596	645	525
14697	954	614	176	1138	818	514
14699	0	0	0	0	0	0
14700	146	140	162	209	194	90
14701	1077	849	1636	1106	1005	726
14702	262	251	380	225	321	217
14704	6	0	0	5	0	4
14705	393	251	448	408	379	331
14706	0	4	10	12	0	0
14707	5336	3060	4815	6635	5276	3131
14708	84	55	63	120	98	73
14709	0	0	8	4	0	5
14710	83	78	238	78	57	61
14711	55	54	128	83	43	49
14712	7238	4913	7409	7924	7149	5074
14714	18	24	57	33	13	16
14715	0	0	0	0	0	0
14718	15199	14953	15990	19960	17720	12384
14719	14039	13899	14562	18015	15406	11972
14720	469	412	403	649	474	468
14723	6	11	11	5	18	0
14724	11	5	12	6	12	11
14725	0	4	0	0	0	0
14726	173	105	491	178	171	103
14727	78	56	411	64	17	46
14728	118	87	577	82	49	57
14729	12	7	42	4	0	0
14731	983	541	640	1185	883	707
14732	14100	12365	7008	16014	20014	14115
14733	17179	10512	10972	17970	11921	12625
14734	283	160	652	358	346	237
14735	1325	1745	1889	1609	1813	1277
14738	0	2	0	0	0	0
14739	113	64	163	117	52	63
14744	16	33	46	16	8	4
14745	550	303	916	593	374	345
14747	326	247	471	467	300	199
14748	0	0	0	0	0	0
14751	27117	20914	25653	31387	24125	21742
14755	596	455	575	635	505	446
14756	76	46	82	70	53	36
14758	460	339	1271	481	562	274
14760	158	81	189	169	91	110
14761	20	15	39	19	28	12
14762	0	4	0	0	0	0
14763	0	0	0	0	0	0
14764	0	0	0	0	0	0
14765	0	0	6	0	0	0
14766	446	331	411	415	371	355
14767	0	0	0	0	0	0
14768	1680	1079	1173	1764	1485	1081
14772	112	117	144	130	111	107
14773	328	252	497	333	271	218
14775	2475	2136	3494	2598	1628	1379
14776	0	0	0	0	0	0
14777	4	4	3	7	0	6
14778	2183	1146	4788	2374	2535	1646
14780	0	0	0	0	0	0
14782	1102	727	2207	1128	985	902
14783	1175	1328	3178	1493	1497	1394
14784	1562	1107	1192	1609	1518	1145
14786	0	0	0	0	0	3
14787	6	0	4	4	0	0
14788	0	0	3	0	0	1
14789	174	120	251	220	147	130
14790	1525	1187	1369	1688	1364	1017
14791	1944	991	1782	2162	1601	1217
14792	426	264	617	479	496	376
14793	28	29	86	25	23	22
14794	124	153	457	80	65	79
14797	12744	7724	8856	15526	10563	9988
14799	3	0	0	0	0	0
14800	0	6	5	4	6	7
14802	0	4	37	4	3	0
14803	10	2	6	2	4	3
14804	0	7	0	11	8	7
14805	0	0	0	0	0	5
14806	0	4	28	21	19	30
14807	6	8	59	5	11	12
14809	103	71	178	145	87	67
14810	0	0	0	0	0	0
14811	0	0	10	0	0	0
14812	0	0	11	0	4	0
14813	9	4	0	3	0	8
14814	12	0	6	0	10	0
14815	6990	5242	9949	8429	8312	5386
14816	51	18	6	53	66	12
14823	17	6	10	29	14	12
14824	657	437	1421	664	452	442
14825	10	0	129	8	6	5
14827	1909	1387	3398	2113	1780	1247
14828	11003	5388	17575	13299	9315	7380
14829	0	0	0	0	0	0
14836	0	5	8	6	2	0
14840	0	0	0	0	0	0
14841	4	7	9	5	4	0
14842	0	0	0	0	0	0
14843	0	0	0	0	0	0
14852	3743	3457	4625	4662	4695	3117
14853	23	12	33	20	12	12
14854	168	152	277	183	172	158
14857	12	10	6	8	12	10
14858	0	0	0	0	6	0
14859	195	34	91	80	59	40
14860	633	369	473	663	625	458
14862	2112	1742	3716	2464	2184	1726
14863	1299	1332	2691	1497	1701	1218
14864	9	5	19	14	5	6
14865	201	158	191	240	261	150
14866	2616	1496	3133	2757	2330	1612
14867	2	0	2	7	11	4
14869	1663	919	1419	1963	1357	1043
14870	3664	1960	3413	4009	2856	2283
14871	341	152	313	390	234	200
14872	157	104	158	150	112	151
14873	790	607	931	765	818	536
14874	1255	813	1382	1232	1080	750
14884	982	667	1491	1120	1000	772
14885	500	334	401	586	522	384
14886	4523	3504	3633	4974	4890	3921
14894	142	140	250	165	175	114
14897	11006	9482	14428	12199	12033	8512
14904	1022	704	1276	1151	970	818
14910	220	167	372	308	274	157
14911	615	446	1091	628	757	464
14912	3	0	1	0	0	0
14913	0	2	10	0	4	5
14915	0	0	0	0	0	0
14916	0	0	0	0	0	0
14917	2	0	0	0	0	0
14918	0	0	0	0	0	0
14919	0	0	5	3	0	0
14923	1265	791	1190	1375	1025	834
14924	189	117	395	220	154	156
14933	140	83	198	146	114	59
14934	8	13	126	0	18	15
14936	15299	14846	14438	17695	16162	13363
14938	2	3	4	0	3	0
14939	0	0	4	0	0	0
14940	0	0	0	0	0	0
14941	0	0	0	0	0	0
14942	0	0	0	0	0	0
14943	0	0	0	0	0	0
14944	0	0	0	0	0	0
14945	0	0	6	0	0	0
14950	1386	740	1692	1476	1179	1197
14955	3436	5662	9305	4189	3569	3713
14957	245	122	330	302	197	199
14958	3778	2622	4377	4486	3782	2931
14960	1346	1129	533	896	476	504
14961	892	773	330	578	270	319
14962	387	276	740	308	179	150
14963	0	0	0	0	0	0
14964	3981	2343	5874	3142	2213	2493
14969	900	856	317	578	357	330
14972	3471	1721	4260	2708	1969	2330
14976	792	483	816	869	826	705
14977	1686	818	2033	1889	1511	1223
14979	967	821	925	965	835	635
14985	0	0	0	0	0	0
14990	0	2	0	0	0	0
14991	118	54	154	109	81	54
14997	0	0	12	5	3	0
14998	131	100	184	104	55	106
14999	120	99	85	65	38	62
15000	10	19	28	20	10	11
15001	0	6	0	0	0	2
15002	12	4	7	20	10	6
15006	50	35	65	38	29	40
15007	18	15	44	20	11	41
15013	0	0	0	0	0	0
15015	671	422	760	409	370	413
15016	19	33	51	13	19	18
15018	280	129	207	143	112	145
15024	76	42	89	51	59	43
15039	992	503	1113	1156	697	665
15040	473	261	736	380	259	347
15042	97	45	196	128	83	57
15043	0	0	0	0	0	0
15061	0	0	0	0	0	0
15064	1374	1074	2118	1520	1350	1187
15077	83	59	123	90	37	66
15078	5258	3311	7220	5941	5252	3277
15079	209	153	250	222	249	133
15080	267	158	303	261	267	160
15081	2883	2561	9806	2847	2831	2502
15107	5220	4074	3712	5862	4848	3535
15108	1407	1037	1650	1626	1365	820
15109	0	0	14	0	8	0
15110	0	0	0	0	0	0
15111	0	0	0	4	0	0
15112	0	0	0	0	0	0
15114	0	4	7	0	0	9
15115	1328	1011	1872	1570	1110	1031
15116	0	24	288	26	0	56
15117	41	40	124	59	43	59
15118	61	31	28	96	59	57
15122	6526	5637	26806	5739	3767	4898
15126	0	0	0	0	0	0
15132	0	0	0	0	0	0
15135	0	0	0	0	0	0
15139	0	0	0	4	0	0
15159	1584	1219	947	1646	1614	978
15160	0	4	0	12	0	0
15161	2475	2233	2896	2964	2535	2546
15162	65	43	120	26	11	14
15163	93	106	313	92	53	50
15165	22	19	134	39	30	45
15166	22	31	47	16	29	29
15168	8	5	0	0	0	4
15170	63	64	146	93	50	45
15171	0	0	0	0	0	0
15181	3	3	4	0	4	2
15182	1996	1550	1958	2369	2059	1480
15183	2327	1350	1865	2716	1898	1683
15184	2266	1658	3139	2683	2110	2144
15185	298	187	378	317	274	229
15186	65	16	204	13	14	0
15191	6179	4217	6344	6632	5704	4909
15192	0	0	0	0	0	0
15193	958	567	1325	1156	724	891
15194	1346	1162	2008	1495	1526	1324
15199	121	87	231	139	113	97
15200	497	261	423	556	396	340
15201	41	28	125	32	37	43
15202	0	0	0	0	0	0
15203	14	27	36	40	32	19
15204	8800	6988	9152	10046	9506	7283
15205	485	456	1264	543	311	415
15206	0	0	0	0	0	0
15207	0	0	0	0	0	0
15208	0	0	0	0	0	0
15209	0	0	0	0	0	0
15211	2101	1185	2718	1907	1768	1368
15212	553	336	752	588	523	343
15213	122	141	140	118	96	112
15214	14	29	64	38	30	19
15216	1445	900	1085	1513	905	811
15218	0	0	0	0	0	0
15220	3	6	18	4	9	0
15221	18	7	32	10	14	28
15223	0	0	6	0	2	0
15227	6	0	32	7	3	12
15228	0	0	0	0	0	0
15229	0	4	13	5	5	2
15233	0	0	5	0	0	0
15234	69	21	94	60	17	25
15235	0	0	0	0	0	0
15239	950	565	1885	682	608	630
15242	34	38	65	40	37	16
15245	104	65	103	130	109	19
15247	791	597	1023	799	808	586
[truncated: 43,778 more rows]
