# Supplementary material for: Modulating phosphatase DUSP22 with BML-260 ameliorates skeletal muscle wasting via Akt independent JNK-FOXO3a repression
Source: EMBO Mol Med. 2025 Apr 22;17(6):1259–88. doi: 10.1038/s44321-025-00234-2 (PMC12162873; doi:10.1038/s44321-025-00234-2)
Supplement: Supplementary file 11 — Source data Fig. 9 [file 44321_2025_234_MOESM11_ESM.zip]

Archive with 18 entries (18 files):
- Figure 9D/Figure 9D DUSP22.jpg
- Figure 9D/Figure 9D GAPDH.jpg
- Figure 9F/Figure 9F Atrogin-1.jpg
- Figure 9F/Figure 9F DUSP22.jpg
- Figure 9F/Figure 9F GAPDH.jpg
- Figure 9F/Figure 9F MuRF-1.jpg
- Figure 9A.xlsx
- Figure 9B.xlsx
- Figure 9C.xlsx
- Figure 9D.xlsx
- Figure 9E.xlsx
- Figure 9F.xlsx
- Figure 9G.zip
- Figure 9H.xlsx
- Figure 9I.zip
- Figure 9J.xlsx
- Figure 9K.xlsx
- Figure 9L.xlsx
