# Supplementary material for: Modulating phosphatase DUSP22 with BML-260 ameliorates skeletal muscle wasting via Akt independent JNK-FOXO3a repression
Source: EMBO Mol Med. 2025 Apr 22;17(6):1259–88. doi: 10.1038/s44321-025-00234-2 (PMC12162873; doi:10.1038/s44321-025-00234-2)
Supplement: Supplementary file 11 — Source data Fig. 9 [file 44321_2025_234_MOESM11_ESM.zip › Figure 9A.xlsx]

## Sheet: Figrue A
						Quadriceps			Gastrocnemius			Tibialis Anterior			Soleus
						Con	Imm		Con	Imm		Con	Imm		Con	Imm
						1.10018	0.857657		1.02759	0.737582		0.875081	0.725899		0.937134	0.833008
						1.01268	0.741484		0.987572	0.652126		1.1897	0.739372		1.04366	0.387845
						0.887138	0.876002		0.984839	0.726521		0.935221	0.767638		1.01921	0.66734
					Average	1	0.825048		1	0.70541		1	0.744303		1	0.629398
