# Supplementary material for: Modulating phosphatase DUSP22 with BML-260 ameliorates skeletal muscle wasting via Akt independent JNK-FOXO3a repression
Source: EMBO Mol Med. 2025 Apr 22;17(6):1259–88. doi: 10.1038/s44321-025-00234-2 (PMC12162873; doi:10.1038/s44321-025-00234-2)
Supplement: Supplementary file 11 — Source data Fig. 9 [file 44321_2025_234_MOESM11_ESM.zip › Figure 9C.xlsx]

## Sheet: Figure B
						DUSP22			Tibialis Anterior
						con	im		Con	Imm
						0.982771	1.91081		0.875081	0.725899
						0.918032	1.35936		1.1897	0.739372
						1.0992	1.85836		0.935221	0.767638
					Average	1	1.70951		1	0.744303
