# Supplementary material for: Modulating phosphatase DUSP22 with BML-260 ameliorates skeletal muscle wasting via Akt independent JNK-FOXO3a repression
Source: EMBO Mol Med. 2025 Apr 22;17(6):1259–88. doi: 10.1038/s44321-025-00234-2 (PMC12162873; doi:10.1038/s44321-025-00234-2)
Supplement: Supplementary file 11 — Source data Fig. 9 [file 44321_2025_234_MOESM11_ESM.zip › Figure 9D.xlsx]

## Sheet: Figure D
				sham	IMM
				1	1.14895
				1	3.55001
				1	1.86853
			Average	1	2.18917
