# Supplementary material for: Modulating phosphatase DUSP22 with BML-260 ameliorates skeletal muscle wasting via Akt independent JNK-FOXO3a repression
Source: EMBO Mol Med. 2025 Apr 22;17(6):1259–88. doi: 10.1038/s44321-025-00234-2 (PMC12162873; doi:10.1038/s44321-025-00234-2)
Supplement: Supplementary file 11 — Source data Fig. 9 [file 44321_2025_234_MOESM11_ESM.zip › Figure 9E.xlsx]

## Sheet: Figure E
					Sham	IMM	BML 5mpk
					1.62748	1.27539	1.48289
					1.48885	1.1717	1.2437
					1.6021	1.24802	1.6627
					1.49507	1.2568	1.24345
					1.7177	1.46895	1.63851
					1.48338	1.00786	1.47183
					1.70684	1.37667	1.46266
					1.77167		1.5742
					1.6161		1.53135
