# Supplementary material for: Modulating phosphatase DUSP22 with BML-260 ameliorates skeletal muscle wasting via Akt independent JNK-FOXO3a repression
Source: EMBO Mol Med. 2025 Apr 22;17(6):1259–88. doi: 10.1038/s44321-025-00234-2 (PMC12162873; doi:10.1038/s44321-025-00234-2)
Supplement: Supplementary file 11 — Source data Fig. 9 [file 44321_2025_234_MOESM11_ESM.zip › Figure 9F.xlsx]

## Sheet: Figure F
				Atrogin-1				MuRF-1				DUSP22
				Sham	IMM	BML-260		Sham	IMM	BML-260		Sham	IMM	BML-260
				0.4274	1.50159	0.47852		0.396436	1.1303	0.346935		0.456437	1.05024	0.921767
				0.48477	1.2461	0.720415		0.411835	0.715224	0.37134		0.207722	1.06891	0.575392
				0.365233	1.23084	0.341174		0.138764	1.00571	0.0920097		0.278545	1.04213	0.827632
			Average	0.425801	1.32618	0.513369		0.315678	0.950414	0.270095	#DIV/0!	0.314234	1.05376	0.774931
