# Supplementary material for: Modulating phosphatase DUSP22 with BML-260 ameliorates skeletal muscle wasting via Akt independent JNK-FOXO3a repression
Source: EMBO Mol Med. 2025 Apr 22;17(6):1259–88. doi: 10.1038/s44321-025-00234-2 (PMC12162873; doi:10.1038/s44321-025-00234-2)
Supplement: Supplementary file 11 — Source data Fig. 9 [file 44321_2025_234_MOESM11_ESM.zip › Figure 9H.xlsx]

## Sheet: Sheet1
				Veicle	BML-260	Dex	Dex+BML-260
				16.609	14.879	11.493	15.7839
				15.5081	15.5018	11.3152	14.7637
				17.4308	15.398	12.6107	13.149
				15.7839	16.2019	13.2643	13.4418
				17.4856	16.0554
			Average	16.5635	15.6072	12.1708	14.2846
