# Supplementary material for: Modulating phosphatase DUSP22 with BML-260 ameliorates skeletal muscle wasting via Akt independent JNK-FOXO3a repression
Source: EMBO Mol Med. 2025 Apr 22;17(6):1259–88. doi: 10.1038/s44321-025-00234-2 (PMC12162873; doi:10.1038/s44321-025-00234-2)
Supplement: Supplementary file 11 — Source data Fig. 9 [file 44321_2025_234_MOESM11_ESM.zip › Figure 9J.xlsx]

## Sheet: Sheet1
		siCON	siDUSP22	siCON+Dex	siDUSP22+Dex
		19.7727	17.9684	14.0717	16.9797
		17.7415	15.1385	13.6103	16.5398
		18.839	20.346	12.9019	19.7861
		18.4335	21.6911	14.5958	18.0245
		18.8235	19.5284	13.1489	15.4646
		17.9353	22.2182		18.7138
		16.263	21.165		16.5802
	Average	18.2584	19.7222	13.6657	17.4413
