# Supplementary material for: Modulating phosphatase DUSP22 with BML-260 ameliorates skeletal muscle wasting via Akt independent JNK-FOXO3a repression
Source: EMBO Mol Med. 2025 Apr 22;17(6):1259–88. doi: 10.1038/s44321-025-00234-2 (PMC12162873; doi:10.1038/s44321-025-00234-2)
Supplement: Supplementary file 11 — Source data Fig. 9 [file 44321_2025_234_MOESM11_ESM.zip › Figure 9L.xlsx]

## Sheet: Figure N
						MurF-1
						siCON	siCON+Dex	siDUSP22+Dex
						0.901157	1.663	0.855241
						0.89403	2.08119	1.1111
						1.20481	1.38369	1.31032
					Average	1	1.70929	1.09222
