# Supplementary material for: Modulating phosphatase DUSP22 with BML-260 ameliorates skeletal muscle wasting via Akt independent JNK-FOXO3a repression
Source: EMBO Mol Med. 2025 Apr 22;17(6):1259–88. doi: 10.1038/s44321-025-00234-2 (PMC12162873; doi:10.1038/s44321-025-00234-2)
Supplement: Supplementary file 12 — EV Figure Source Data [file 44321_2025_234_MOESM12_ESM.zip]

Archive with 23 entries (23 files):
- EV5/EV5/EV5/Figure EV5 DUSP22.jpg
- EV5/EV5/EV5/Figure EV5 GAPDH.jpg
- EV5/EV5/EV5/Figure EV5 JNK.jpg
- EV5/EV5/EV5/Figure EV5 p-JNK.jpg
- EV5/EV5/EV5/Quantification.xlsx
- EV1/EV1/FIgure EV1/Figure S7 AKT.jpg
- EV1/EV1/FIgure EV1/Figure S7 GAPDH.jpg
- EV1/EV1/FIgure EV1/Figure S7 p-AKT.jpg
- EV1/EV1/EV1.B.xlsx
- EV2/EV2/EV2.A.xlsx
- EV2/EV2/EV2.B.xlsx
- EV3/EV3/EV3.A.xlsx
- EV3/EV3/EV3.B.xlsx
- EV4/EV4/EV4/EV4A/Figure EV4 DUSP22 aged.jpg
- EV4/EV4/EV4/EV4A/Figure EV4 GAPDH aged.jpg
- EV4/EV4/EV4/EV4A/Quantification.xlsx
- EV4/EV4/EV4/EV4B/Figure EV4 DUSP22 TA.jpg
- EV4/EV4/EV4/EV4B/Figure EV4 GAPDH TA.jpg
- EV4/EV4/EV4/EV4B/Figure EV4 MYH4 TA.jpg
- EV4/EV4/EV4/EV4B/Quantification.xlsx
- EV4/EV4/EV4/EV4C/Figure EV4 DUSP22 GA.jpg
- EV4/EV4/EV4/EV4C/Figure EV4 GAPDH GA.jpg
- EV4/EV4/EV4/EV4C/Quantification.xlsx
