# Supplementary material for: Modulating phosphatase DUSP22 with BML-260 ameliorates skeletal muscle wasting via Akt independent JNK-FOXO3a repression
Source: EMBO Mol Med. 2025 Apr 22;17(6):1259–88. doi: 10.1038/s44321-025-00234-2 (PMC12162873; doi:10.1038/s44321-025-00234-2)
Supplement: Supplementary file 12 — EV Figure Source Data [file 44321_2025_234_MOESM12_ESM.zip › EV5/EV5/EV5/Quantification.xlsx]

## Sheet: Sheet1
			p-jnk/jnk				dusp22
			Sham	IM	BML-260		Sham	IM	BML-260
			1.24154	1.79369	0.713408		1.27698	1.36072	1.32393
			0.913402	3.27316	0.556911		0.916911	1.6852	0.953584
			0.84506	2.73057	0.223317		0.806113	1.81846	0.993177
					0.421263				1.39937
		Average	1	2.59914	0.478725		1	1.62146	1.16752
