# Supplementary material for: Modulating phosphatase DUSP22 with BML-260 ameliorates skeletal muscle wasting via Akt independent JNK-FOXO3a repression
Source: EMBO Mol Med. 2025 Apr 22;17(6):1259–88. doi: 10.1038/s44321-025-00234-2 (PMC12162873; doi:10.1038/s44321-025-00234-2)
Supplement: Supplementary file 12 — EV Figure Source Data [file 44321_2025_234_MOESM12_ESM.zip › EV1/EV1/EV1.B.xlsx]

## Sheet: Sheet1
					p-akt/akt
					siCON	siCON+D	siDUSP22+D
					1.68031	0.285354	0.179511
					0.915581	0.247345	0.0829987
					0.880813	0.152684	0.12388
					0.5233	0.44854	0.0162077
				Average	1	0.283481	0.100649
