# Supplementary material for: Modulating phosphatase DUSP22 with BML-260 ameliorates skeletal muscle wasting via Akt independent JNK-FOXO3a repression
Source: EMBO Mol Med. 2025 Apr 22;17(6):1259–88. doi: 10.1038/s44321-025-00234-2 (PMC12162873; doi:10.1038/s44321-025-00234-2)
Supplement: Supplementary file 12 — EV Figure Source Data [file 44321_2025_234_MOESM12_ESM.zip › EV2/EV2/EV2.A.xlsx]

## Sheet: Sheet1
					Aged				middle aged
					left leg	right leg			left leg	right leg
					siCON	siDUSP22			siCON	siDUSP22
					4.6	8.62			4.89	8.48
					0.53	3.51			11.13	85.64
					15.59	77.85			-0.76	18.02
									5.25	64.95
