# Supplementary material for: Modulating phosphatase DUSP22 with BML-260 ameliorates skeletal muscle wasting via Akt independent JNK-FOXO3a repression
Source: EMBO Mol Med. 2025 Apr 22;17(6):1259–88. doi: 10.1038/s44321-025-00234-2 (PMC12162873; doi:10.1038/s44321-025-00234-2)
Supplement: Supplementary file 12 — EV Figure Source Data [file 44321_2025_234_MOESM12_ESM.zip › EV2/EV2/EV2.B.xlsx]

## Sheet: Sheet1
				Frequnecy
				1	2	3	4	5	6	7	8	9	10	11	12
	1		siCON	0.96	1.03	0.86	0.89	1.11	1.02	1.61	1.88	1.86	2.26	2.62	2.75
			siDUSP22	3.45	3.87	4.49	4.67	4.47	4.89	5.3	6.14	6.51	6.33	6.68	6.74
	2		siCON	3.62	5.52	10.56	16.79	20.08	22.05	24.32	26.13	27.64	26.55	24.87	25.38
			siDUSP22	29.22	46.29	84.74	89.8	77.6	72.57	66.28	63.76	59.59	52.76	45.65	41.68
	3		siCON	-0.22	-0.09	0.17	0.25	0.27	0.28	0.16	0.13	0.13	0.11
			siDUSP22	4.72	2.43	1.93	6.72	5.65	5.21	4.88	4.92	4.92	5.05
			siCON	1.09	1.57	2.85	3.15	3.43	3.57	3.96	4.14	4	4.22	4.52	4.76
	4		siDUSP22	13.73	19.84	36.19	41.14	36.8	33.08	33.32	31.06	28.25	26.91	21.93	18.65
					0.96	1.03	0.86	0.89	1.11	1.02	1.61	1.88	1.86	2.26	2.62	2.75
					3.62	5.52	10.56	16.79	20.08	22.05	24.32	26.13	27.64	26.55	24.87	25.38
					-0.22	-0.09	0.17	0.25	0.27	0.28	0.16	0.13	0.13	0.11
					1.09	1.57	2.85	3.15	3.43	3.57	3.96	4.14	4	4.22	4.52	4.76
					3.45	3.87	4.49	4.67	4.47	4.89	5.3	6.14	6.51	6.33	6.68	6.74
					29.22	46.29	84.74	89.8	77.6	72.57	66.28	63.76	59.59	52.76	45.65	41.68
					4.72	2.43	1.93	6.72	5.65	5.21	4.88	4.92	4.92	5.05
					13.73	19.84	36.19	41.14	36.8	33.08	33.32	31.06	28.25	26.91	21.93	18.65
	0.96	3.45		1.03	3.87		0.86	4.49		0.89	4.67		1.11	4.47		1.02	4.89		1.61	5.3
	3.62	29.22		5.52	46.29		10.56	84.74		16.79	89.8		20.08	77.6		22.05	72.57		24.32	66.28
	-0.22	4.72		-0.09	2.43		0.17	1.93		0.25	6.72		0.27	5.65		0.28	5.21		0.16	4.88
	1.09	13.73		1.57	19.84		2.85	36.19		3.15	41.14		3.43	36.8		3.57	33.08		3.96	33.32
	1	0.105427		1	0.167711		1	0.196412		1	0.185819		1	0.211813		1	0.234019		1	0.248982
	1.88	6.14		1.86	6.51		2.26	6.33		2.62	6.68		2.75	6.74
	26.13	63.76		27.64	59.59		26.55	52.76		24.87	45.65		25.38	41.68
	0.13	4.92		0.13	4.92		0.11	5.05
	4.14	31.06		4	28.25		4.22	26.91		4.52	21.93		4.76	18.65
	1	0.26845		1	0.294735		1	0.299858		1	0.352202		1	0.415263
