# Supplementary material for: Modulating phosphatase DUSP22 with BML-260 ameliorates skeletal muscle wasting via Akt independent JNK-FOXO3a repression
Source: EMBO Mol Med. 2025 Apr 22;17(6):1259–88. doi: 10.1038/s44321-025-00234-2 (PMC12162873; doi:10.1038/s44321-025-00234-2)
Supplement: Supplementary file 12 — EV Figure Source Data [file 44321_2025_234_MOESM12_ESM.zip › EV3/EV3/EV3.A.xlsx]

## Sheet: Sheet1
					Plasma	BML-260
						5 mg/kg (IP)
					Sample name	Animal No.	Time	Batch Info	Conc.	Mean	SD	CV(%)
							h		ng/mL
					G1-1_15min	101	0.25	Batch 01	18.14	16.1133	1.76766	10.9702
					G1-2_15min	102			15.31
					G1-3_15min	103			14.89
					G1-1_30min	101	0.5		11.43	10.256	1.04003	10.1407
					G1-2_30min	102			9.45
					G1-3_30min	103			9.888
					G1-1_1.5h	101	1.5		6.657	6.553	0.285575	4.35793
					G1-2_1.5h	102			6.23
					G1-3_1.5h	103			6.772
					G1-1_2h	101	2		4.853	5.02567	0.230947	4.59534
					G1-2_2h	102			5.288
					G1-3_2h	103			4.936
					G1-1_8h	101	8		0.248	0.271	0.0542863	20.0318
					G1-2_8h	102			0.232
					G1-3_8h	103			0.333
					G1-1_12h	101	12		BQL	BQL	-	-
					G1-2_12h	102			BQL
					G1-3_12h	103			BQL
					G1-1_24h	101	24		BQL	BQL	-	-
					G1-2_24h	102			BQL
					G1-3_24h	103			BQL
