# Supplementary material for: Modulating phosphatase DUSP22 with BML-260 ameliorates skeletal muscle wasting via Akt independent JNK-FOXO3a repression
Source: EMBO Mol Med. 2025 Apr 22;17(6):1259–88. doi: 10.1038/s44321-025-00234-2 (PMC12162873; doi:10.1038/s44321-025-00234-2)
Supplement: Supplementary file 12 — EV Figure Source Data [file 44321_2025_234_MOESM12_ESM.zip › EV3/EV3/EV3.B.xlsx]

## Sheet: Sheet1
			Muscle	BML-260
				5 mg/kg (IP)
			Sample name	Animal No.	Time	Batch Info	Conc.	Dilution factor	Conc.	Mean	SD	CV(%)
					h		ng/mL		μg/g
			G2-1_30min	101	0.5	Batch 02	84.56	4	0.33824	0.323027	0.0374538	11.5946
			G2-2_30min	102			87.62		0.35048
			G2-3_30min	103			70.09		0.28036
			G2-1_1h	104	1		86.65	4	0.3466	0.349587	0.0161682	4.62496
			G2-2_1h	105			83.78		0.33512
			G2-3_1h	106			91.76		0.36704
			G2-1_1.5h	107	1.5		57.69	4	0.23076	0.21384	0.0204187	9.54859
			G2-2_1.5h	108			54.9		0.2196
			G2-3_1.5h	109			47.79		0.19116
			G2-1_2h	110	2		41.53	4	0.16612	0.154747	0.0185678	11.9988
			G2-2_2h	111			41.2		0.1648
			G2-3_2h	112			33.33		0.13332
			G2-1_6h	113	6		3.9	4	0.0156	0.0173867	0.00550205	31.6452
			G2-2_6h	114			3.25		0.013
			G2-3_6h	115			5.89		0.02356
			G2-1_12h	116	12		1.21	4	BQL	BQL	-	-
			G2-2_12h	117			0.79		BQL
			G2-3_12h	118			1.75		BQL
