# Supplementary material for: Modulating phosphatase DUSP22 with BML-260 ameliorates skeletal muscle wasting via Akt independent JNK-FOXO3a repression
Source: EMBO Mol Med. 2025 Apr 22;17(6):1259–88. doi: 10.1038/s44321-025-00234-2 (PMC12162873; doi:10.1038/s44321-025-00234-2)
Supplement: Supplementary file 12 — EV Figure Source Data [file 44321_2025_234_MOESM12_ESM.zip › EV4/EV4/EV4/EV4A/Quantification.xlsx]

## Sheet: Sheet1
						Young	Aged	BML-260
						0.801187	1.48084	0.230335
						0.74626	1.23772	0.398461
						1.32765	2.27499	0.21295
						1.1249	2.33175
					Average	1	1.83133	0.280582
