# Supplementary material for: Modulating phosphatase DUSP22 with BML-260 ameliorates skeletal muscle wasting via Akt independent JNK-FOXO3a repression
Source: EMBO Mol Med. 2025 Apr 22;17(6):1259–88. doi: 10.1038/s44321-025-00234-2 (PMC12162873; doi:10.1038/s44321-025-00234-2)
Supplement: Supplementary file 12 — EV Figure Source Data [file 44321_2025_234_MOESM12_ESM.zip › EV4/EV4/EV4/EV4B/Quantification.xlsx]

## Sheet: Sheet1
		MYH4				DUSP22
		Sham	IM	BML260		Sham1	IM	BML260
		1.12305	0.515631	0.586359		1.06689	2.84827	2.33542
		1.03309	0.780933	0.919731		1.13732	1.57392	2.04285
		0.843858	0.730581	0.795988		0.795786	2.25591	0.860203
			0.471233	1.18893			2.50495	1.62064
			0.62312	1.06193			2.34803	1.251
				1.0151				1.41051
	Average	1	0.6243	0.928006		1	2.30621	1.58677
