# Supplementary material for: Modulating phosphatase DUSP22 with BML-260 ameliorates skeletal muscle wasting via Akt independent JNK-FOXO3a repression
Source: EMBO Mol Med. 2025 Apr 22;17(6):1259–88. doi: 10.1038/s44321-025-00234-2 (PMC12162873; doi:10.1038/s44321-025-00234-2)
Supplement: Supplementary file 12 — EV Figure Source Data [file 44321_2025_234_MOESM12_ESM.zip › EV4/EV4/EV4/EV4C/Quantification.xlsx]

## Sheet: Sheet1
		SHAM	IM	BML260
		0.880071	1.10998	0.979334
		1.07373	0.986849	0.624408
		1.0462	1.24742	0.330252
			1.15178	0.356334
			1.02445	0.316997
				0.568732
	Average	1	1.1041	0.529343
