# Supplementary material for: Modulating phosphatase DUSP22 with BML-260 ameliorates skeletal muscle wasting via Akt independent JNK-FOXO3a repression
Source: EMBO Mol Med. 2025 Apr 22;17(6):1259–88. doi: 10.1038/s44321-025-00234-2 (PMC12162873; doi:10.1038/s44321-025-00234-2)
Supplement: Supplementary file 13 — Appendix Figure Source Data S2-S6 [file 44321_2025_234_MOESM13_ESM.zip › S3/S3.B.xlsx]

## Sheet: Sheet1
						p-foxo/foxo			foxo3a			atrgin			murf
						siCON	siFOXO3A		siCON	siFOXO3A		siCON	siFOXO3A		siCON	siFOXO3A
						0.933032	0.603445		1.0014	0.56332		1.03633	0.302197		0.880167	0.423218
						1.11716	0.728862		1.12897	0.746883		1.08168	0.398923		1.18059	0.731972
						0.949809	0.883351		0.86963	0.596895		0.881996	0.620573		0.939242	0.301638
					Average	1	0.738552		1	0.6357		1	0.440564		1	0.485609
