# Supplementary material for: Modulating phosphatase DUSP22 with BML-260 ameliorates skeletal muscle wasting via Akt independent JNK-FOXO3a repression
Source: EMBO Mol Med. 2025 Apr 22;17(6):1259–88. doi: 10.1038/s44321-025-00234-2 (PMC12162873; doi:10.1038/s44321-025-00234-2)
Supplement: Supplementary file 13 — Appendix Figure Source Data S2-S6 [file 44321_2025_234_MOESM13_ESM.zip › S4/S4.B.xlsx]

## Sheet: Sheet1
				DUSP22				Atrogin-1
				siCON	siDUSP22-1	siDUSP22-2		siCON	siDUSP22-1	siDUSP22-2
				1.053	0.713201	0.617429		1.04502	0.674084	0.506302
				0.921427	0.572422	0.29377		0.885977	0.71285	0.631427
				1.02558	0.734132	0.418489		1.069	0.628573	0.934233
				1.04502	0.178029	0.741513		1.13289	0.160127	0.261148
				0.86918	0.284213	0.459036		0.890989	0.489755	0.100096
				1.0858	0.130902	0.0980783		0.976118	0.503046	0.138373
			Average	1	0.435483	0.438053		1	0.528072	0.428596
