# Supplementary material for: Modulating phosphatase DUSP22 with BML-260 ameliorates skeletal muscle wasting via Akt independent JNK-FOXO3a repression
Source: EMBO Mol Med. 2025 Apr 22;17(6):1259–88. doi: 10.1038/s44321-025-00234-2 (PMC12162873; doi:10.1038/s44321-025-00234-2)
Supplement: Supplementary file 13 — Appendix Figure Source Data S2-S6 [file 44321_2025_234_MOESM13_ESM.zip › S5/S5.A.xlsx]

## Sheet: Sheet1
				DUSP22 activity						DUSP22 activity
				DMSO	DUSP22					DUSP22	BML 100μM	BML 10μM	BML 1μM	BML 0.1μM
				158.897	13579.6					13579.6	6409.63	10862.1	12687.4	12587.3
				158.538	12986.6					12986.6	4762.02	10598.9	12256.8	12239.7
				172.459	11453.5					11453.5	4086.31	10021.2	12208.4	12623.8
				168.984	13752.8					13752.8	4469.7	9874.72	10213.8	11135
				164.72	12943.1					12943.1	4931.91	10339.2	11841.6	12146.4
