# Supplementary material for: Modulating phosphatase DUSP22 with BML-260 ameliorates skeletal muscle wasting via Akt independent JNK-FOXO3a repression
Source: EMBO Mol Med. 2025 Apr 22;17(6):1259–88. doi: 10.1038/s44321-025-00234-2 (PMC12162873; doi:10.1038/s44321-025-00234-2)
Supplement: Supplementary file 13 — Appendix Figure Source Data S2-S6 [file 44321_2025_234_MOESM13_ESM.zip › S6/S6.B.xlsx]

## Sheet: Sheet1
					Vehicle	Dex	Dex+BML	Dex+JNKI	Dex+jnki+bml
					15.3486	11.3461	14.6813	17.2664	16.789
					18.1084	13.3145	14.0852	19.9266	19.6709
					16.8627	12.0893	16.5398	16.2223	17.4966
					17.4049	11.765	17.4163	17.018	17.4049
					18.2132	11.6497	14.8617	18.782	18.4159
					16.5052	11.3783	18.1762	16.9089	19.4789
									18.9107
									17.0447
				Average	17.0738	11.9238	15.9601	17.6874	18.1515
