# Supplementary material for: Modulating phosphatase DUSP22 with BML-260 ameliorates skeletal muscle wasting via Akt independent JNK-FOXO3a repression
Source: EMBO Mol Med. 2025 Apr 22;17(6):1259–88. doi: 10.1038/s44321-025-00234-2 (PMC12162873; doi:10.1038/s44321-025-00234-2)
Supplement: Supplementary file 13 — Appendix Figure Source Data S2-S6 [file 44321_2025_234_MOESM13_ESM.zip › S2/S2.B.xlsx]

## Sheet: Sheet1
					UBR2			Atrogin-1			MuRF-1			DUSP22
					CON OE	DUSP22 OE		CON OE	DUSP22 OE		CON OE	DUSP22 OE		CON OE	DUSP22 OE
					1.06669	3.19411		0.966404	1.80322		0.895856	2.8505		1.17771	2.14873
					1.06855	3.12403		0.963212	1.46665		1.00524	1.58088		0.967885	1.15578
					0.969532	3.0852		0.834756	2.82661		1.25788	1.65285		1.05147	1.73034
					0.895232	2.32163		1.23563	2.89035		0.841022	2.98023		0.80294	1.2926
				Average	1	2.93124		1	2.24671		1	2.26611		1	1.58186
