# Supplementary material for: Modulating phosphatase DUSP22 with BML-260 ameliorates skeletal muscle wasting via Akt independent JNK-FOXO3a repression
Source: EMBO Mol Med. 2025 Apr 22;17(6):1259–88. doi: 10.1038/s44321-025-00234-2 (PMC12162873; doi:10.1038/s44321-025-00234-2)
Supplement: Supplementary file 14 — Appendix Figure Source Data s7-s10 [file 44321_2025_234_MOESM14_ESM.zip]

Archive with 4 entries (4 files):
- S7/S10.A.zip
- S7/S10.B.xlsx
- S8/S11.B.xlsx
- S10/S15.xlsx
