# Supplementary material for: Modulating phosphatase DUSP22 with BML-260 ameliorates skeletal muscle wasting via Akt independent JNK-FOXO3a repression
Source: EMBO Mol Med. 2025 Apr 22;17(6):1259–88. doi: 10.1038/s44321-025-00234-2 (PMC12162873; doi:10.1038/s44321-025-00234-2)
Supplement: Supplementary file 14 — Appendix Figure Source Data s7-s10 [file 44321_2025_234_MOESM14_ESM.zip › S7/S10.B.xlsx]

## Sheet: Sheet1
		5M 2		5M 3		5M 4		A2		A3		A4		BML 1		BML4		BML5
		Area	Feret	Area	Feret	Area	Feret	Area	Feret	Area	Feret	Area	Feret	Area	Feret	Area	Feret	Area	Feret
		1557.78	50.618	2209.78	66.135	968.889	44.843	2200.89	57.889	1043.56	40.705	2415	64.661	2152.89	57.366	2298.67	72.547	1427.56	58.412
		2192.44	58.088	2357.78	76.391	1831.11	56.96	1381.33	53.283	2602.67	62.496	1870	59.942	2090.67	56.056	2362.67	64.205	1319.11	45.186
		2034.67	62.911	3121.78	74.863	926.222	50.77	1916.44	60	1292.44	48.074	1069	45.354	1617.78	52.173	2211.56	60.163	1767.11	51.073
		1651.56	54.406	2301.33	61.856	1740.44	53.298	2192	64.069	2746.67	70.933	1694	57.801	2085.33	66.306	1745.78	50.458	1742.22	53.666
				2124.89	65.115	1047.11	42.056	1719.11	64.125	1847.11	54.995	1363	49.244	2567.11	72.271	2439.11	74.414	1724.44	54.626
		1564.44	62.445	2707.11	70.079	1943.11	59.517	1496.89	51.777	2174.22	67.544	1374	49.092	2289.78	75.248	2122.67	61.918	1932.44	54.181
		967.111	44.141	2814.67	94.021	1352.89	48.899	2124.44	74.631	2072.89	61.399	1330	49.679	2476.44	68.56	1514.67	59.703	1966.22	62.699
		1495.11	61.174	2934.22	78.805	1573.33	53.608	2312.89	78.259	1338.67	52.06	1357	53.451	2826.67	66.573	2167.11	64.557	1813.33	55.817
		2021.33	58.485	3008	74	1527.11	63.68	2935.11	88.413	2119.11	68.417	1577	50.01	1960.89	63.175	1831.11	54.813	1687.11	53.608
		1888	56.725	2078.67	63.516	2853.33	64.873	1920	65.02	1973.33	60.722			2172.44	60.296	1470.22	52.29	2714.67	69.707
		2257.78	66.787			1144.89	47.539	1272.89	47.291	1863.11	58.485	1626	50.289	1594.67	56.506	1804.44	58.644	2129.78	56.541
		1735.11	56.851	2127.78	64.334	1594.67	51.129	1434.67	57.349	1824	64.069	2220	65.192			1479.11	47.14	1653.33	59.725
		2993.78	78.588	2108.33	64.031	1552	51.312	2067.56	69.051	1541.33	53.099	2200	64.07			2684.44	65.581	2120.89	61.072
				1719.44	59.348	1592.89	53.321	2359.11	68.938	1104	47.347	2039	58.009			2074.67	57.089	1863.11	54.995
				2588.89	75.59	2986.67	77.345	1697.78	52.273	1301.33	49.477	3075	75.18			2174.22	62.115	2698.67	67.475
				1941.67	75.81	2122.67	66.753	1457.78	54.975	1024	44.562	3387	85.088			1361.78	57.523	2065.78	56.725
				2100	63.355	1768.89	59.513	1585.78	59.464	1363.56	51.932	3369	73.41			1662.22	50.004	2718.22	73.224
				1897.22	63.792	1402.67	58.31	2476.44	62.837			3841	89.051			2496	65.456	1936	54.275
				2111.11	61.146	2389.33	76.423	2483.56	63.903	2177.78	64.722	1972	56.754			1953.78	55.909	2112	60.296
				1975	64.313	1653.33	60.549	2817.78	72.504	976	47.352	1636	54.781			2346.67	62.893	2881.78	70.402
				2352.78	67.68	1973.33	67.728	1827.56	62.097	2312.89	62.681	1275	43.463			1866.67	64.938	2305.78	60.369
				1938.89	65.68	1832.89	62.496	2108.44	56.96	1168	45.117	2527	73.246			2128	66.667	1452.44	47.703
				2986.11	82.074	2017.78	60.809	1840	59.703	1959.11	69.141					1944.89	58.485	1633.78	54.422
				2022.22	62.004	1907.56	66.239	2448	69.997	2915.56	71.616					1688.89	61.391	2160	61.464
				2516.67	74.907	1984	55.12	3512.89	78.44	2133.33	61.651					1928.89	60.648	798.222	38.759
				3052.78	77.118	1644.44	49.817	2094.22	67.475	2174.22	59.539					2085.33	59.896	510.222	29.364
				2422.22	66.609	1457.78	58.485	3381.33	76.652	2035.56	58.863					2408.89	61.767	968.889	43.676
				2105.56	78.218	2040.89	57.007	2584.89	77.069	1616	53.233					1514.67	49.171	805.333	40.205
				2494.44	61.835	1992.89	63.805	1831.11	56.96	1776	62.154							1230.22	43.107
				2297.22	71.555	1564.44	52.068	2769.78	70.767	2266.67	74.093					1953.78	58.822	1116.44	50.46
				2769.44	68.501	1589.33	59.029	2688	68.832	1889.78	53.233					2156.44	68.029
				2827.78	73.772	1672.89	56.96	1912.89	54.975	2000	62.34					1788.44	52.515	1806.22	56.6
				2333.33	82.078	1539.56	53.682	2115.56	66.239	2021.33	68.352					2442.67	67.689	1075.56	53.375
				1858.33	61.92	1505.78	52.747	2088.89	74.093	1852.44	59.18					3536	77.405	730.667	38.839
						1710.22	64.36	2814.22	76.571	1720.89	56.063					2929.78	67.689	1045.33	52.476
						1553.78	55.825	2408.89	62.496	2103.11	61.057					2469.33	66.816	1361.78	48.332
						1850.67	59.703	1886.22	58.576	1980.44	57.395					1443.56	49.554	1150.22	55.249
						1224.89	49.333	2263.11	61.174							1808	57.442
						1808	56.647	1569.78	52.29							2657.78	71.802
						1166.22	42.374	1845.33	56.694							2673.78	73.624
						1777.78	61.42	2396.44	81.377							2536.89	76.187
						1523.56	52.595	1772.44	59.464							2574.22	71.318
						1473.78	60.472	1992.89	56.206							2739.56	65.862
						894.222	43.431	2069.33	57.689							3258.67	77.746
						1909.33	66.198	1557.33	60.413							2800	68.883
						1816.89	59.628	1719.11	54.144							2456.89	69.602
						2064	60.458	3249.78	78.031							3072	76.78
						1676.44	50.934	2304	63.736							2000	64.443
						1562.67	63.386	2858.67	68.832							1646.22	56.063
								1592.89	53.333							2112	72.859
						1713.78	50.934	1082.67	44.141							2284.44	65.875
						944	49.554	1189.33	48.917							1411.56	48.06
						1235.56	51.125	2135.11	71.156							2270.22	71.268
						1379.56	52.328	2748.44	88.644							2133.33	64.139
						1569.78	55.714	2680.89	69.141							2259.56	66.68
						1792.89	58.214	1840	57.689							2424.89	61.799
						1703.56	55.634	1155.56	43.98							2177.78	62.2
						2024	66.416	2983.11	69.602							1671.11	60.318
						1952.44	65.129	1573.33	65.374
						2301.33	64.339	2218.67	85.375
						1755.56	59.123	1489.78	54.144
						1659.56	59.225	1507.56	60.648
						1726.67	57.985	2359.11	63.736
						1377.78	52.986	1687.11	50.495
						1340.89	49.554	1555.56	58.065
								1975.11	65.163
								1720.89	57.271
								2819.56	92.65
								1600	49.026
								1799.11	61.061
								2645.33	72.541
								2096	58.157
								1569.78	55.027
								2465.78	79.12
								2325.33	65.435
									75
								1672.89	54.975
								2339.56	69.908
								2545.78	71.802
								2650.67	68.417
								1340.44	46.819
								1603.56	56.96
								1952	62.766
								3356.44	71.802
								2908.44	65.388
								2835.56	73.756
								1616	58.939
								1728	57.689
								1690.67	59.225
								1335.11	52.273
								1752.89	54.471
								2332.44	60.648
								2206.22	65.02
								1939.56	59.926
								1616	59.926
								1914.67	58.727
								2679.11	67.145
								2339.56	61.637
								2188.44	62.893
								2481.78	70.402
								2513.78	65.006
								1953.78	56.506
								1946.67	63.386
								2627.56	66.239
								1699.56	60.472
								2040.89	56.253
								2744.89	71.218
								2453.33	65.115
								2853.33	73.224
								2549.33	69.333
								1452.44	53.133
								1086.22	48.612
								1432.89	46.082
								1921.78	56.667
								1214.22	56.21
								2012.44	62.642
								1328	48.06
								2110.22	59.464
								876.444	48.3
								1445.33	59.404
								2099.56	65.327
								2206.22	60.901
								2757.33	71.112
								1488	53.321
								1256.89	50.535
								2231.11	66.215
								2247.11	61.9
								1319.11	47.183
								2286.22	65.811
								1808	55.49
								2003.56	56.667
								2844.44	68.534
								2648.89	65.456
								2332.44	67.948
								1317.33	50.684
								1555.56	50.315
								1664	54.029
								1959.11	67.264
								1141.33	47.347
								2398.22	74.774
								2679.11	64.553
								1367.11	59.628
								2592	67.515
		1863.26	59.2683	2369.86	70.0137	1674.76	57.058	2056.84	62.5052	1841.98	58.4472	2057.9	60.3699	2166.79	63.1391	2165.89	63.015	1678.47	54.114
									Area				Feret
									5M	Aged	BML-260		5M	Aged	BML-260
									1863.26	2056.84	2166.79		59.2683	62.5052	63.1391
									2369.86	1841.98	2165.89		70.0137	58.4472	63.015
									1674.76	2057.9	1678.47		57.058	60.3699	54.114
								Average	1969.3	1985.57	2003.72		62.1133	60.4407	60.0894
