# Supplementary material for: Modulating phosphatase DUSP22 with BML-260 ameliorates skeletal muscle wasting via Akt independent JNK-FOXO3a repression
Source: EMBO Mol Med. 2025 Apr 22;17(6):1259–88. doi: 10.1038/s44321-025-00234-2 (PMC12162873; doi:10.1038/s44321-025-00234-2)
Supplement: Supplementary file 14 — Appendix Figure Source Data s7-s10 [file 44321_2025_234_MOESM14_ESM.zip › S8/S11.B.xlsx]

## Sheet: Sheet1
		Kidney				Liver				heart
		Vehicle	BML-260			Vehicle	BML-260			Vehicle	BML-260
		4.82189	4.5487			48.6584	49.3264			5.0515	3.6875
		6.03541	5.18634			48.5494	63.6644			4.49785	4.05787
		3.95708	4.22034			56.4163	45.6088			4.54936	4.98148
		5.2382	4.51701			56.3391	64.8958			4.07082	4.53241
	Average	5.01314	4.6181			52.4908	55.8738			4.54238	4.31481
