# Supplementary material for: Modulating phosphatase DUSP22 with BML-260 ameliorates skeletal muscle wasting via Akt independent JNK-FOXO3a repression
Source: EMBO Mol Med. 2025 Apr 22;17(6):1259–88. doi: 10.1038/s44321-025-00234-2 (PMC12162873; doi:10.1038/s44321-025-00234-2)
Supplement: Supplementary file 14 — Appendix Figure Source Data s7-s10 [file 44321_2025_234_MOESM14_ESM.zip › S10/S15.xlsx]

## Sheet: Sheet1
				ATRO						MURF-1						DUSP22
				Vehicle	Dex	Dex+BML	Dex+siDUSP22	Dex+siDUSP22+BML		Vehicle	Dex	Dex+BML	Dex+siDUSP22	Dex+siDUSP22+BML		Vehicle	Dex	Dex+BML	Dex+siDUSP22	Dex+siDUSP22+BML
				0.932905	4.04807	3.23244	4.06538	2.19951		0.902772	1.96028	2.22759	1.62081	0.930592		0.854742	1.27635	1.48325	0.193824	0.123255
				0.942784	4.19876	2.05955	4.13911	2.2121		0.970144	2.28688	1.48722	1.3807	0.923329		0.892127	1.51052	1.17639	0.157442	0.119855
				1.17678	4.69901	2.88638	2.86222	3.80973		1.09794	2.697	1.78164	1.60676	1.9231		1.11102	1.44928	1.14513	0.255775	0.268647
				1.04565	4.54647	3.37012	2.89986	3.93449		0.871502	3.39757	2.27795	2.11827	2.25095		0.97463	2.06795	1.3832	0.253015	0.230644
				0.901877	3.96131	3.40317	3.29169	2.91094		1.15764	2.85933	2.85131	2.52439	1.83446		1.16748	1.83556	1.90615	0.228356	0.204166
			Average	1	4.29072	2.99033	3.45165	3.01335		1	2.64021	2.12514	1.85019	1.57248		1	1.62793	1.41882	0.217682	0.189313
